# Supplementary material for: Premature skewing of T cell receptor clonality and delayed memory expansion in HIV-exposed infants
Source: Nat Commun. 2024 May 14;15:4080. doi: 10.1038/s41467-024-47955-5 (PMC11093981; doi:10.1038/s41467-024-47955-5)
Supplement: Supplementary file 4 — Supplementary Data S1 [file 41467_2024_47955_MOESM4_ESM.xlsx]

## Sheet: CD4
CD4 Naïve
HUU	CB (N = 2)	BTH (N = 16)	WK4 (N = 16)	WK15 (N = 18)	WK36 (N = 17)
Reads	1,185(1,127- 1,242)	337 (206-657)	560 (237-1,001)	442 (351-792)	493 (319-804)*
Cells	88,023 (86,942- 89,103)	22,086 (11,304-64,296)	109,533 (46,738-213,618)	111,326 (45,185-146,162)	105,418 (22,060-134,379)
unique_clones	243 (229-258)	175 (90-292)	163 (102-281)	205 (140-248)	178 (104-320)*
molarity	16.1 (13.9-18.3)	1.1 (0.4-4.0)	5.3 (1.2, 15.4)	4.0 (1.5-12.5)	5.5 (1.4-8.1)
HEU	CB (N = 3)	BTH (N = 37)	WK4 (N = 38)	WK15 (N = 38)	WK36 (N = 41)
Reads	117 (117, 172)	198 (146, 277)	263 (111, 703)	243 (181-559)	179 (100-334)
Cells	9,087 (8,239, 34,565)	19,919 (5,175, 43,168)	71,600 (28,439, 110,345)	54,557 (26,821-82,283)	27,731 (10,896-91,782)
Unique clones	83 (66, 124)	98 (73, 151)	108 (59, 232)	126 (79-212)	93 (45-177)
molarity	0.4 (0.2, 1.8)	0.7 (0.2, 2.4)	2.0 (0.5, 9.0)	2.4 (0.4-4.4)	0.7 (0.1-2.2)
CD4 Memory
HUU	CB (N = 2)	BTH (N = 15)	WK4 (N = 17)	WK15 (N = 18)	WK36 (N = 17)
Reads	182 (170, 195)	163 (82, 320)	193 (118-397)	174 (97-291)	201 (83-322)
cell	9,377 (8,640, 10,113)	3,061 (1,080, 4,485)	28,682 (10,053-48,447)	21,024 (8,109-26,421)	21,125 (6,445-28,552)
Unique clones	75 (66, 83)	99 (60, 226)*	95 (57-160)	73 (53-106)	71 (46, 158)
molarity	1.9 (1.6, 2.2)	0.2 (0.1, 0.3)	1.6 (0.3, 3.0)	0.9 (0.2-3.2)	0.9 (0.3, 2.5)
HEU	CB (N = 3)	BTH (N = 33)	WK4 (N = 34)	WK15 (N = 37)	WK36 (N = 36)
Reads	56 (49, 65)	89 (57, 137)	140 (66, 243)	111 (68, 200)	114 (65-224)
Cells	2,214 (1,542, 11,079)	3,298 (1,151, 6,873)	14,729 (7,017, 32,373)	12,346 (5,677, 20,815)	7,282 (2,661-23,784)
Unique clones	25 (23, 38)	43 (32, 63)	62 (34, 117)	54 (41, 90)	51 (35-122)
molarity	0.2 (0.1, 0.6)	0.2 (0.1, 0.5)	0.6 (0.2, 2.1)	0.7 (0.2, 1.1)	0.3 (0.1- 0.7)

## Sheet: CD8
CD8 Naïve
HUU	CB (N = 2)	BTH (N = 16)	WK4 (N = 16)	WK15 (N = 18)	WK36 (N = 17)
Reads	515 (513, 518)	211 (182, 294)	270 (183, 553)	178 (107, 418)	281 (172-515)
Cells	54,508 (47,178, 61,837)	5,105 (2,356, 14,131)	39,525 (12,283, 63,291)	22,674 (5,709, 52,395)	21,180 (4,163-38,027)
Unique clones	205 (177, 232)	144 (94, 175)	123 (82, 210)	98 (61, 246)	177 (88-337)
Molarity	7.9 (5.9, 9.8)	0.3 (0.1, 0.6)	0.7 (0.2, 3.3)	0.4 (0.2, 2.9)	0.5 (0.3-1.3)
HEU	CB (N = 3)	BTH (N = 33)	WK4 (N = 33)	WK15 (N = 38)	WK36 (N = 38)
Reads	111 (95, 149)	142 (100, 205)	222 (104, 362)	163 (108, 278)	149 (108, 205)
Cells	2,787 (2,769, 7,962)	4,499 (2,670, 17,446)	26,258 (5,673, 46,753)	11,284 (4,325, 25,899)	8,076 (1,472, 23,990)
Unique clones	67 (64, 89)	79 (47, 128)	110 (62, 179)	92 (49, 157)	83 (70, 122)
Molarity	0.4 (0.3, 0.5)	0.2 (0.1, 0.8)	0.6 (0.1, 3.4)	0.3 (0.1, 1.0)	0.3 (0.1, 0.7)
CD8 Memory
HUU	CB (N = 2)	BTH (N = 14)	WK4 (N = 17)	WK15 (N = 18)	WK36 (N = 17)
Reads	162 (117, 208)	164 (47, 217)	81 (47, 203)	113 (54, 192)	153 (78, 217)
Cells	7,429 (6,044, 8,815)	976 (474, 2,262)	4,410 (2,003, 7,591)	15,078 (6,777, 24,752)	17,002 (4,292, 35,991)
Unique clones	106 (80, 132)	105 (38, 149)*	50 (35, 101)	63 (31, 96)	80 (45, 127)
Molarity	0.7 (0.7, 0.8)	0.2 (0.0, 0.4)	0.3 (0.2, 1.0)	0.2 (0.2, 0.7)	0.3 (0.2, 1.4)
HEU	CB (N = 3)	BTH (N = 32)	WK4 (N = 33)	WK15 (N = 35)	WK36 (N = 38)
Reads	45 (36, 56)	52 (34, 100)	71 (44, 183)	85 (59, 156)	84 (44, 165)
Cells	351 (303, 1,703)	831 (455, 2,489)	2,376 (1,156, 4,469)	7,567 (1,439, 16,358)	9,726 (2,484, 26,404)
Unique clones	36 (28, 44)	30 (24, 67)	48 (28, 118)	52 (33, 111)	47 (27, 84)
Molarity	0.1 (0.1, 0.2)	0.1 (0.1, 0.4)	0.3 (0.1, 0.6)	0.2 (0.1, 0.5)	0.2 (0.1, 0.9)
