# Supplementary material for: Premature skewing of T cell receptor clonality and delayed memory expansion in HIV-exposed infants
Source: Nat Commun. 2024 May 14;15:4080. doi: 10.1038/s41467-024-47955-5 (PMC11093981; doi:10.1038/s41467-024-47955-5)
Supplement: Supplementary file 6 — Source Data [file 41467_2024_47955_MOESM6_ESM.xlsx]

## Sheet: Figure 1a&d
Figure 1a & d	MDS coordinates for NK cells
	patient_id	visit	condition	MDS1	MDS2
	C-0046	BTH	HEU	-0.500958	-2.33478
	C-0046	WK4	HEU	1.57647	-0.352107
	C-0046	WK15	HEU	-1.26849	1.27236
	C-0046	WK36	HEU	0.237761	0.830189
	C-0094	BTH	HEU	-0.181481	-2.11056
	C-0094	WK4	HEU	3.05082	-2.13765
	C-0094	WK15	HEU	1.52406	0.303919
	C-0094	WK36	HEU	1.06261	-0.270353
	C-0371	BTH	HUU	-2.08511	-0.662721
	C-0371	WK4	HUU	-2.17559	-0.726603
	C-0371	WK15	HUU	-0.366842	0.295967
	C-0371	WK36	HUU	-2.76232	1.56462
	C-0065	WK4	HEU	-2.27406	-0.414951
	C-0411	BTH	HEU	-0.95488	-1.52155
	C-0411	WK36	HEU	-0.119784	-1.28172
	C-0065	BTH	HEU	1.49347	-1.30937
	C-0065	WK15	HEU	-0.163848	0.236359
	C-0065	WK36	HEU	-0.69039	0.865435
	C-0411	WK4	HEU	0.619562	-1.1394
	C-0411	WK15	HEU	1.45747	-1.46233
	C-0127	WK4	HEU	-0.0266061	-1.24194
	C-0127	WK15	HEU	-2.18259	1.34293
	C-0127	WK36	HEU	-0.213781	0.570095
	C-0099	BTH	HEU	-3.31564	-1.06395
	C-0099	WK4	HEU	-1.57582	0.398819
	C-0099	WK15	HEU	1.16355	1.068
	C-0099	WK36	HEU	-1.04251	2.04035
	C-0020	BTH	HEU	2.22479	-1.58615
	C-0020	WK4	HEU	1.64529	-1.1336
	C-0020	WK15	HEU	1.87724	-0.630891
	C-0107	WK4	HEU	1.63368	-0.85539
	C-0107	BTH	HEU	1.58034	-1.77272
	C-0107	WK15	HEU	1.70433	0.217342
	C-0107	WK36	HEU	0.772992	0.328935
	C-0343	BTH	HUU	0.141359	0.0706831
	C-0343	WK4	HUU	0.943386	-0.716186
	C-0343	WK15	HUU	-0.134118	-0.150158
	C-0343	WK36	HUU	1.69193	-0.411658
	C-0011	BTH	HEU	4.36012	-2.10209
	C-0011	WK4	HEU	2.76282	-0.169006
	C-0011	WK36	HEU	1.51707	0.762
	C-0079	WK4	HEU	2.24019	-1.28757
	C-0079	WK15	HEU	1.66646	0.621068
	C-0377	WK4	HUU	2.2358	-0.691162
	C-0377	WK15	HUU	3.24364	-0.394627
	C-0377	WK36	HUU	-0.512786	1.74508
	C-0037	WK4	HEU	-4.9466	-1.35816
	C-0037	WK15	HEU	1.26156	1.32304
	C-0037	WK36	HEU	1.81507	1.11935
	C-0039	WK4	HEU	-0.43729	-0.121186
	C-0039	WK36	HEU	2.48647	0.309328
	C-0108	WK4	HEU	2.61299	-1.58172
	C-0037	BTH	HEU	-0.356231	0.834438
	C-0108	WK36	HEU	-1.17163	0.413055
	C-0108	WK15	HEU	2.05139	0.272274
	C-0019	WK36	HEU	-0.143939	0.0801449
	C-0024	BTH	HEU	-4.27768	-0.970426
	C-0024	WK36	HEU	-0.707726	0.818796
	C-0024	WK15	HEU	-2.48894	-0.356763
	C-0024	WK4	HEU	-5.30754	-0.832471
	C-0054	WK15	HEU	1.20531	1.27997
	C-0052	WK4	HEU	3.46842	-1.45309
	C-0050	WK15	HEU	2.34076	-0.201005
	C-0054	BTH	HEU	1.99102	-1.64148
	C-0052	BTH	HEU	3.6415	-3.2457
	C-0054	WK36	HEU	1.84202	0.329156
	C-0052	WK15	HEU	1.77121	1.26
	C-0045	WK36	HEU	1.31901	0.422014
	C-0045	CB	HEU	0.37795	-1.89369
	C-0107	WK4	HEU	0.169248	0.814241
	C-0058	WK15	HEU	-1.09928	0.749429
	C-0077	WK15	HEU	-0.328896	1.552
	C-0077	WK4	HEU	0.580618	0.863588
	C-0077	WK36	HEU	-1.32602	1.39575
	C-0058	WK4	HEU	1.86326	-0.142453
	C-0058	WK36	HEU	-0.215554	1.25933
	C-0065	WK4	HEU	1.89136	-0.666475
	C-0328	WK36	HUU	2.83201	0.288082
	C-0403	WK36	HEU	1.19248	1.5973
	C-0328	WK4	HUU	0.431365	-1.69202
	C-0402	WK15	HEU	2.3796	0.240505
	C-0105	WK36	HEU	0.745833	1.3946
	C-0402	WK36	HEU	2.18829	0.767181
	C-0328	WK15	HUU	-1.7436	1.36247
	C-0105	WK15	HEU	2.05456	-0.118165
	C-0403	WK15	HEU	1.97247	0.196828
	C-0331	WK15	HUU	1.34182	-0.293227
	C-0331	WK4	HUU	3.38382	-1.21907
	C-0339	WK4	HUU	-4.80404	-0.315753
	C-0339	BTH	HUU	1.73256	-0.681634
	C-0331	WK36	HUU	3.62392	-1.99906
	C-0108	WK4	HEU	1.64077	-2.60274
	C-0339	WK36	HUU	1.98408	0.335704
	C-0339	WK15	HUU	2.35284	0.30518
	C-0104	WK15	HEU	-1.26862	1.08185
	C-0104	WK4	HEU	1.1586	0.349867
	C-0411	WK36	HEU	1.87437	-1.0871
	C-0418	WK4	HEU	0.92082	-1.49545
	C-0109	WK4	HEU	1.52969	0.334031
	C-0109	WK36	HEU	1.96696	1.58585
	C-0418	WK36	HEU	2.33892	0.739707
	C-0109	BTH	HEU	0.46144	0.716297
	C-0341	WK4	HUU	-2.40618	0.751306
	C-0418	WK15	HEU	0.553835	1.32939
	C-0341	WK15	HUU	0.748634	1.30998
	C-0341	WK36	HUU	1.93442	0.825217
	C-0415	WK36	HEU	-2.49313	0.114843
	C-0114	WK4	HEU	-0.959809	0.552918
	C-0114	WK36	HEU	-2.21605	1.41322
	C-0342	WK36	HUU	-0.323987	1.19157
	C-0342	BTH	HUU	1.60668	0.630225
	C-0114	WK15	HEU	-0.993866	1.83303
	C-0342	WK4	HUU	-4.86736	-0.520633
	C-0342	WK15	HUU	1.10118	1.17397
	C-0114	BTH	HEU	-2.56912	-0.363503
	C-0124	WK36	HEU	-0.729215	1.58469
	C-0355	WK36	HUU	1.9879	0.715202
	C-0420	WK15	HEU	0.974396	1.09144
	C-0124	WK36	HEU	-0.386105	1.73955
	C-0355	WK15	HUU	1.34909	1.2881
	C-0420	WK36	HEU	0.832411	1.28769
	C-0420	BTH	HEU	1.1179	-1.09336
	C-0124	WK4	HEU	-0.99404	1.50839
	C-0138	WK36	HEU	-2.18991	0.93243
	C-0138	CB	HEU	-4.85828	-1.97228
	C-0421	BTH	HEU	1.6045	-1.44958
	C-0362	WK36	HUU	-2.47295	0.0806902
	C-0421	WK4	HEU	1.08387	-1.28213
	C-0138	BTH	HEU	-5.5203	-1.28202
	C-0362	WK15	HUU	-0.0429689	0.276311
	C-0421	WK15	HEU	0.445301	-0.163471
	C-0138	WK15	HEU	-2.99764	-0.467164
	C-0362	WK4	HUU	-0.882103	-1.09901
	C-0138	WK4	HEU	-1.5371	0.45381
	C-0164	WK15	HEU	1.52326	1.06486
	C-0164	WK36	HEU	-3.60949	0.980101
	C-0164	WK4	HEU	-1.34838	1.03753
	C-0877	CB	HUU	-1.87373	-1.83849
	C-0157	WK4	HEU	-0.160755	-0.589528
	C-0157	WK36	HEU	-2.31695	0.418024
	C-0157	BTH	HEU	0.00102619	-2.39644
	C-0151	WK36	HEU	-1.41391	-0.45102
	C-0388	CB	HUU	-4.57945	-2.13298
	C-0384	WK36	HUU	0.487065	1.39173
	C-0157	WK15	HEU	-0.739283	0.788603
	C-0151	BTH	HEU	-2.72027	-2.2617
	C-0384	WK15	HUU	1.62303	0.599207
	C-0384	WK4	HUU	3.05049	-0.662149
	C-0151	WK15	HEU	-1.31573	1.28181
	C-0151	WK4	HEU	-1.43292	-0.315096
	C-0388	BTH	HUU	2.50483	-1.9559
	C-0130	WK4	HEU	-0.418934	1.43539
	C-0430	WK36	HEU	0.124516	1.17469
	C-0363	WK15	HUU	0.192101	0.992773
	C-0130	WK15	HEU	-1.54234	1.36208
	C-0130	WK36	HEU	-0.243612	1.10935
	C-0430	WK15	HEU	0.601728	0.272772
	C-0363	WK36	HUU	0.543597	1.30739
	C-0430	WK4	HEU	1.01803	-0.207592
	C-0397	WK4	HUU	-0.212505	-0.854
	C-0506	WK4	HEU	-4.39446	-2.14745
	C-0388	WK4	HUU	-2.119	-1.07877
	C-0506	BTH	HEU	0.203498	0.548489
	C-0397	BTH	HUU	-3.86451	-0.428442
	C-0388	WK15	HUU	1.47091	1.68792
	C-0388	WK36	HUU	-1.55839	1.75359
	C-0397	WK15	HUU	0.345617	1.34239
	C-0506	WK15	HEU	1.14529	1.36452
	C-0506	WK36	HEU	-2.72873	-0.606945
	C-0397	WK36	HUU	2.00583	1.04911
	C-0561	WK36	HEU	-0.844932	1.15565
	C-0573	WK4	HEU	-1.60108	-2.51806
	C-0561	WK15	HEU	-2.27403	0.977987
	C-0573	WK36	HEU	1.04867	0.803209
	C-0561	BTH	HEU	-5.21633	-1.08031
	C-0573	WK15	HEU	2.19278	0.363087
	C-0732	WK36	HUU	-1.70461	1.67935
	C-0561	WK4	HEU	-2.5947	-1.11216
	C-0732	WK15	HUU	-3.07055	-0.0716903
	C-0732	WK4	HUU	-3.01459	-0.785459
	C-0573	BTH	HEU	-1.24366	-1.44163
	C-0732	BTH	HUU	0.123175	-0.422022

## Sheet: Figure 1b&e
Figure 1b & e	MDS coordinates for CD4+ T cells
	patient_id	visit	condition	MDS1	MDS2
	C-0046-B	BTH	HEU	-1.64534	1.21459
	C-0046-B	WK4	HEU	-0.771917	0.577942
	C-0046-B	WK15	HEU	-1.37772	0.069816
	C-0046-B	WK36	HEU	-1.21567	-0.340431
	C-0094-B	BTH	HEU	-1.43637	1.34431
	C-0094-B	WK4	HEU	-1.1342	0.244857
	C-0094-B	WK15	HEU	-1.02717	-0.469796
	C-0094-B	WK36	HEU	-1.62533	-0.158363
	C-0371-B	WK36	HUU	-1.39771	-1.82148
	C-0065-B	WK4	HEU	-0.5292	-0.481241
	C-0411-B	BTH	HEU	-1.73479	1.57274
	C-0411-B	WK36	HEU	-1.6574	0.380069
	C-0065-B	BTH	HEU	0.427161	0.353884
	C-0065-B	WK15	HEU	-0.416368	-0.456181
	C-0065-B	WK36	HEU	-0.925796	-1.45436
	C-0411-B	WK4	HEU	-1.36609	1.21698
	C-0411-B	WK15	HEU	-1.01276	0.358762
	C-0127-B	BTH	HEU	-1.9838	0.657958
	C-0127-B	WK4	HEU	-1.85695	0.603585
	C-0127-B	WK15	HEU	-1.78819	-0.493603
	C-0127-B	WK36	HEU	-1.54166	-0.490766
	C-0099-B	BTH	HEU	-1.47665	1.00767
	C-0099-B	WK4	HEU	-1.40415	-0.0121776
	C-0099-B	WK15	HEU	-1.10326	-0.708598
	C-0099-B	WK36	HEU	-1.03908	-1.29539
	C-0020-B	BTH	HEU	-1.65543	0.437273
	C-0020-B	WK4	HEU	-1.25155	0.0984418
	C-0020-B	WK15	HEU	-1.29386	-0.289714
	C-0107-B	WK4	HEU	-1.31879	0.100709
	C-0107-B	BTH	HEU	-1.82072	0.747498
	C-0107-B	WK15	HEU	-1.1143	-0.393592
	C-0107-B	WK36	HEU	-0.354406	-0.32007
	C-0343-B	BTH	HUU	-0.843961	0.370568
	C-0343-B	WK4	HUU	-0.938123	0.500806
	C-0343-B	WK15	HUU	0.113414	0.113102
	C-0343-B	WK36	HUU	-0.448506	-0.206904
	C-0011-B	BTH	HEU	-0.873431	1.31725
	C-0011-B	WK4	HEU	-0.349413	0.0805924
	C-0011-B	WK36	HEU	-0.994959	-0.263533
	C-0079-B	BTH	HEU	-1.09942	1.55553
	C-0079-B	WK4	HEU	-1.17725	1.57675
	C-0079-B	WK15	HEU	-0.804773	-0.212593
	C-0079-B	WK36	HEU	-0.455638	0.189917
	C-0377-B	WK4	HUU	-0.506958	1.27319
	C-0377-B	WK15	HUU	-0.0726376	0.194239
	C-0377-B	WK36	HUU	0.729604	-0.916417
	C-0377-B	BTH	HUU	3.0016	2.64918
	C-0037-B	WK4	HEU	-1.35075	0.511769
	C-0037-B	WK15	HEU	-0.780303	-1.16364
	C-0037-B	WK36	HEU	-0.471853	-1.23451
	C-0039-B	WK4	HEU	-1.3913	0.903375
	C-0039-B	WK15	HEU	-1.29341	0.140014
	C-0039-B	WK36	HEU	-0.773675	-0.420946
	C-0108-B	WK4	HEU	-0.351564	0.883742
	C-0037-B	BTH	HEU	-0.453785	-3.0015
	C-0108-B	WK36	HEU	-1.08405	0.504847
	C-0108-B	BTH	HEU	-1.16826	1.44282
	C-0108-B	WK15	HEU	-0.238079	0.112621
	C-0019-B	WK36	HEU	-1.63135	0.146854
	C-0019-B	WK4	HEU	-0.406838	0.355765
	C-0024-B	BTH	HEU	-0.101565	-0.782877
	C-0024-B	WK36	HEU	-1.34527	-0.324564
	C-0019-B	BTH	HEU	-1.41594	0.776259
	C-0020-B	BTH	HEU	-1.54059	0.596466
	C-0024-B	WK4	HEU	-0.570235	-0.177379
	C-0019-B	WK15	HEU	-0.57349	0.379926
	C-0054-B	WK15	HEU	-0.36991	-0.216501
	C-0052-B	WK4	HEU	-0.764176	0.658167
	C-0054-B	WK4	HEU	-0.955949	1.25321
	C-0050-B	WK36	HEU	-1.29149	1.23324
	C-0054-B	BTH	HEU	-0.711116	1.76166
	C-0052-B	BTH	HEU	-1.10925	2.2259
	C-0054-B	WK36	HEU	-0.333418	-0.53905
	C-0052-B	WK15	HEU	-0.907852	0.330182
	C-0045-B	WK36	HEU	-0.404496	-0.859026
	C-0045-B	CB	HEU	-0.587291	1.38228
	C-0045-B	WK4	HEU	-1.04486	1.42927
	C-0107-B	WK4	HEU	-0.31855	-0.102644
	C-0058-B	WK15	HEU	1.17026	0.614744
	C-0077-B	WK15	HEU	-0.00381359	0.298939
	C-0077-B	WK4	HEU	0.762737	0.411569
	C-0077-B	WK36	HEU	-0.0182115	-0.335111
	C-0058-B	WK4	HEU	-0.462109	0.257271
	C-0058-B	WK36	HEU	-0.316689	-0.82967
	C-0058-B	BTH	HEU	-0.281083	1.85055
	C-0065-B	WK4	HEU	0.482335	-0.679994
	C-0077-B	CB	HEU	1.64524	1.04609
	C-0105-B	BTH	HEU	-1.15172	1.21568
	C-0360-B	WK15	HUU	-0.0293258	0.171358
	C-0328-B	WK36	HUU	0.0829019	-0.187809
	C-0403-B	WK36	HEU	-0.235958	-0.776512
	C-0328-B	WK4	HUU	1.32536	1.81267
	C-0402-B	WK15	HEU	0.511842	0.374009
	C-0105-B	WK36	HEU	-0.13488	-0.569043
	C-0402-B	WK36	HEU	0.279743	-0.113741
	C-0328-B	WK15	HEU	-0.566847	-0.434255
	C-0403-B	WK4	HEU	0.784371	-0.862919
	C-0105-B	WK15	HEU	0.710838	-1.46507
	C-0403-B	WK15	HEU	-0.150148	0.214463
	C-0331-B	WK15	HUU	-0.551519	0.0617931
	C-0331-B	WK4	HUU	-0.285587	0.422857
	C-0339-B	WK4	HUU	-0.917168	0.0641898
	C-0339-B	BTH	HUU	-0.907777	1.1479
	C-0331-B	WK36	HUU	0.274743	0.856606
	C-0108-B	WK4	HEU	0.964839	0.976212
	C-0339-B	WK36	HUU	-0.300414	-0.517754
	C-0331-B	BTH	HUU	-0.907664	-0.121875
	C-0104-B	BTH	HEU	-0.770192	-1.07131
	C-0104-B	WK15	HEU	0.727044	-1.64072
	C-0104-B	WK4	HEU	-0.439553	0.0187336
	C-0411-B	WK36	HEU	-0.727549	0.318534
	C-0341-B	BTH	HUU	-1.0452	1.00433
	C-0418-B	WK4	HEU	-0.0846847	-2.10235
	C-0418-B	BTH	HEU	-0.0941463	-1.26281
	C-0418-B	WK36	HEU	-0.625309	-0.460285
	C-0341-B	WK4	HUU	-0.349022	-1.11916
	C-0418-B	WK15	HEU	-0.497765	-0.304234
	C-0341-B	WK15	HUU	-0.192455	-1.10999
	C-0341-B	WK36	HUU	0.117844	-1.14518
	C-0415-B	BTH	HEU	-0.689349	1.92405
	C-0415-B	WK36	HEU	1.88706	-0.334872
	C-0114-B	WK4	HEU	-1.03724	-0.735429
	C-0114-B	WK36	HEU	-0.357672	-1.13062
	C-0342-B	WK36	HUU	2.07581	-2.23806
	C-0415-B	WK15	HEU	-0.851214	0.176696
	C-0342-B	BTH	HUU	-0.466572	-0.719154
	C-0415-B	WK4	HEU	-0.447378	0.0667796
	C-0114-B	WK15	HEU	-0.79839	-1.16746
	C-0342-B	WK4	HUU	1.51983	-1.85603
	C-0342-B	WK15	HUU	-0.24643	-1.54912
	C-0114-B	BTH	HEU	0.332935	0.418692
	C-0124-B	WK36	HEU	1.87481	-1.78815
	C-0355-B	WK36	HUU	0.199481	-1.01195
	C-0420-B	WK15	HEU	0.205777	-1.74098
	C-0124-B	WK36	HEU	-0.0686606	-1.92549
	C-0355-B	WK15	HUU	-0.236804	-1.19532
	C-0355-B	WK4	HUU	-0.234047	-0.0176136
	C-0420-B	WK36	HEU	0.911793	-1.67702
	C-0420-B	BTH	HEU	-0.425264	-0.380505
	C-0124-B	WK4	HEU	1.38738	-0.995279
	C-0138-B	WK36	HEU	0.362487	-1.12838
	C-0138-B	CB	HEU	2.10594	1.52396
	C-0421-B	BTH	HEU	2.54634	0.887188
	C-0362-B	WK36	HUU	1.81145	-0.754112
	C-0421-B	WK4	HEU	1.16564	0.891394
	C-0138-B	BTH	HEU	0.646312	1.81343
	C-0362-B	WK15	HUU	-0.234102	0.0439974
	C-0421-B	WK15	HEU	0.291823	0.220499
	C-0138-B	WK15	HEU	0.813622	-0.100313
	C-0362-B	WK4	HUU	2.44153	1.02485
	C-0138-B	WK4	HEU	0.252632	0.0016201
	C-0362-B	BTH	HUU	6.47416	2.64398
	C-0164-B	BTH	HEU	2.88104	1.15167
	C-0164-B	WK15	HEU	1.3535	-3.08219
	C-0164-B	WK36	HEU	1.02339	-2.57793
	C-0164-B	WK4	HEU	0.169255	-2.45677
	C-0377-B	CB	HUU	0.451681	1.63857
	C-0157-B	WK4	HEU	0.952583	0.195843
	C-0157-B	WK36	HEU	2.09976	-1.82908
	C-0157-B	BTH	HEU	2.93412	1.57112
	C-0151-B	WK36	HEU	3.06926	0.0374652
	C-0388-B	CB	HUU	0.646467	1.55574
	C-0384-B	WK36	HUU	0.503824	-0.860973
	C-0157-B	WK15	HEU	0.370388	-1.56658
	C-0151-B	BTH	HEU	2.65686	-0.418216
	C-0384-B	WK15	HUU	1.00596	0.0867333
	C-0384-B	WK4	HUU	0.968991	0.48191
	C-0151-B	WK15	HEU	0.646648	-1.33128
	C-0151-B	WK4	HEU	3.7499	-0.698195
	C-0388-B	BTH	HUU	0.578515	1.28415
	C-0130-B	WK4	HEU	1.00516	-0.093821
	C-0430-B	WK36	HEU	2.06077	-0.769522
	C-0130-B	BTH	HEU	3.04268	0.696223
	C-0363-B	WK15	HUU	1.48568	-0.0505566
	C-0130-B	WK15	HEU	-0.201368	-0.285594
	C-0130-B	WK36	HEU	0.245151	-1.41467
	C-0430-B	WK15	HEU	0.277243	-0.526716
	C-0363-B	WK36	HUU	0.256655	-1.60277
	C-0430-B	WK4	HEU	0.307705	-0.397914
	C-0397-B	WK4	HUU	0.981249	1.72479
	C-0506-B	WK4	HEU	2.37604	0.657194
	C-0388-B	WK4	HUU	1.52002	1.63407
	C-0506-B	BTH	HEU	0.193556	0.141125
	C-0397-B	BTH	HUU	-0.249645	1.20242
	C-0388-B	WK15	HUU	0.0960099	0.54712
	C-0388-B	WK36	HUU	1.26135	-1.45122
	C-0397-B	WK15	HUU	1.41854	-0.501734
	C-0506-B	WK15	HEU	0.238483	-0.0100394
	C-0506-B	WK36	HEU	1.65527	0.278144
	C-0397-B	WK36	HUU	0.176056	-0.587051
	C-0561-B	WK36	HEU	0.525264	-0.926713
	C-0573-B	WK4	HEU	2.94378	1.44056
	C-0561-B	WK15	HEU	0.308967	-0.720128
	C-0573-B	WK36	HEU	-0.203563	-1.10172
	C-0561-B	BTH	HEU	-0.574006	0.995256
	C-0573-B	WK15	HEU	0.168943	-0.229463
	C-0732-B	WK36	HUU	-0.333248	-0.212052
	C-0561-B	WK4	HEU	2.47047	1.04775
	C-0732-B	WK15	HUU	0.913944	0.482289
	C-0732-B	WK4	HUU	0.629999	0.926384
	C-0573-B	BTH	HEU	-0.839015	0.794148
	C-0732-B	BTH	HUU	-0.480078	1.28101
	C-0339-B	WK15	HUU	-0.436622	0.402498

## Sheet: Figure 1c&f
Figure 1c & f	MDS coordinates for CD8+ Tcells
	patient_id	visit	condition	MDS1	MDS2
	C-0046	BTH	HEU	-2.75037	-0.563172
	C-0046	WK4	HEU	-2.27848	0.11955
	C-0046	WK15	HEU	0.202445	-2.17762
	C-0046	WK36	HEU	-0.881979	-1.37539
	C-0094	BTH	HEU	-2.42847	-0.562279
	C-0094	WK4	HEU	-1.85726	-0.706774
	C-0094	WK15	HEU	1.00262	-1.91402
	C-0094	WK36	HEU	-0.672976	-1.87296
	C-0371	BTH	HUU	-2.26483	-1.20166
	C-0371	WK4	HUU	-2.18766	-1.38694
	C-0371	WK15	HUU	-1.44827	-2.11452
	C-0371	WK36	HUU	0.0787247	-2.46816
	C-0065	WK4	HEU	-1.27539	-0.891737
	C-0411	BTH	HEU	-2.68166	-0.913851
	C-0411	WK36	HEU	-1.51303	-1.59269
	C-0065	BTH	HEU	-1.44107	0.465416
	C-0065	WK15	HEU	-1.17086	-0.775261
	C-0065	WK36	HEU	2.65122	-2.10507
	C-0411	WK4	HEU	-2.47053	-0.529103
	C-0411	WK15	HEU	-1.69109	-0.749868
	C-0127	BTH	HEU	-2.30079	-1.27782
	C-0127	WK4	HEU	-2.46772	-1.00892
	C-0127	WK15	HEU	-1.26845	-1.8669
	C-0127	WK36	HEU	-0.289182	-1.43716
	C-0099	BTH	HEU	-2.41054	-0.81143
	C-0099	WK4	HEU	-1.75758	-1.19217
	C-0099	WK15	HEU	0.912746	-1.82468
	C-0099	WK36	HEU	0.91177	-1.66527
	C-0020	BTH	HEU	-1.88678	-1.23748
	C-0020	WK4	HEU	-1.3965	-0.984926
	C-0020	WK15	HEU	-0.891095	-1.54049
	C-0107	WK4	HEU	-1.71111	-1.15825
	C-0107	BTH	HEU	-2.22574	-1.30768
	C-0107	WK15	HEU	1.38972	-1.62731
	C-0107	WK36	HEU	3.84241	0.0662876
	C-0343	BTH	HUU	-1.83158	-0.434799
	C-0343	WK4	HUU	-2.18737	0.367818
	C-0343	WK15	HUU	1.04277	0.286252
	C-0343	WK36	HUU	-0.487783	0.191799
	C-0011	BTH	HEU	-2.58792	0.69483
	C-0011	WK36	HEU	-0.30075	-0.666864
	C-0079	BTH	HEU	-2.70309	0.299476
	C-0079	WK4	HEU	-2.81379	0.0790302
	C-0079	WK15	HEU	2.36881	-1.17059
	C-0079	WK36	HEU	4.17265	1.88359
	C-0377	WK4	HUU	-2.33758	0.494715
	C-0377	WK15	HUU	-1.25281	0.226334
	C-0377	WK36	HUU	4.51192	0.0774558
	C-0377	BTH	HUU	-1.6887	3.508
	C-0037	WK4	HEU	-2.10063	-0.679746
	C-0037	WK15	HEU	1.79985	-1.83137
	C-0037	WK36	HEU	3.51353	-0.482471
	C-0039	WK4	HEU	-2.54077	-0.354373
	C-0039	WK15	HEU	-1.86482	-0.762045
	C-0039	WK36	HEU	2.11458	-1.47595
	C-0108	WK4	HEU	-2.08011	0.426351
	C-0037	BTH	HEU	3.06795	-2.06561
	C-0108	WK36	HEU	-1.76559	-0.304007
	C-0108	BTH	HEU	-2.38775	-0.196432
	C-0108	WK15	HEU	0.177587	-0.565912
	C-0019	WK36	HEU	-1.63641	-1.45285
	C-0019	WK4	HEU	-1.30776	-0.338268
	C-0024	BTH	HEU	-0.23818	-0.257426
	C-0024	WK36	HEU	-1.01402	-1.15146
	C-0019	BTH	HEU	-2.14947	-0.897818
	C-0020	BTH	HEU	-1.96181	-1.10281
	C-0024	WK15	HEU	3.53147	0.495033
	C-0024	WK4	HEU	-1.49682	-0.2426
	C-0019	WK15	HEU	-1.3347	-0.407725
	C-0054	WK15	HEU	-1.14252	-0.157906
	C-0052	WK4	HEU	-2.07752	0.292859
	C-0054	WK4	HEU	-2.70589	0.611757
	C-0050	WK36	HEU	4.29902	0.314315
	C-0054	BTH	HEU	-2.73818	0.917805
	C-0052	BTH	HEU	-3.29182	0.750655
	C-0054	WK36	HEU	2.23739	-0.37811
	C-0052	WK15	HEU	-0.973913	-0.247986
	C-0045	WK36	HEU	4.9572	1.54647
	C-0045	CB	HEU	-2.42963	0.389799
	C-0045	WK4	HEU	-2.63771	0.188896
	C-0107	WK4	HEU	-1.08429	-0.653524
	C-0058	WK15	HEU	-0.0835154	1.246
	C-0077	WK15	HEU	3.08649	-0.544622
	C-0077	WK4	HEU	-1.08388	0.637189
	C-0077	WK36	HEU	3.94427	0.914507
	C-0058	WK4	HEU	-1.86598	0.547704
	C-0058	WK36	HEU	3.96291	1.19591
	C-0058	BTH	HEU	-2.61859	0.879934
	C-0065	WK4	HEU	-1.16709	0.279268
	C-0077	CB	HEU	-0.814013	1.15678
	C-0105	BTH	HEU	-2.7511	0.0235372
	C-0360	WK15	HUU	-1.14633	0.0530379
	C-0328	WK36	HUU	3.85585	0.130767
	C-0403	WK36	HEU	1.43155	-1.2719
	C-0328	WK4	HUU	-2.30792	2.04446
	C-0402	WK15	HEU	-1.30742	0.826227
	C-0105	WK36	HEU	2.76681	-1.88507
	C-0402	WK36	HEU	2.28983	-0.665053
	C-0328	WK15	HEU	2.05622	-1.83401
	C-0105	WK15	HEU	3.93486	1.70099
	C-0403	WK15	HEU	-1.36675	0.413606
	C-0331	WK15	HUU	-1.52128	-0.251519
	C-0331	WK4	HUU	-1.60945	0.216608
	C-0339	WK4	HUU	-1.96682	-0.202839
	C-0339	BTH	HUU	-2.3617	-0.230701
	C-0331	WK36	HUU	-1.79127	1.02211
	C-0108	WK4	HEU	-2.22197	1.76592
	C-0339	WK36	HUU	1.92701	-0.984715
	C-0331	BTH	HUU	1.6444	-1.44934
	C-0104	BTH	HEU	-0.148977	-1.27714
	C-0104	WK15	HEU	-0.98224	0.195376
	C-0104	WK4	HEU	-1.60182	0.235726
	C-0411	WK36	HEU	-1.61335	-0.0408095
	C-0341	BTH	HUU	-2.38837	0.0438382
	C-0418	WK4	HEU	4.50794	1.48624
	C-0418	BTH	HEU	4.37903	0.887614
	C-0418	WK36	HEU	-1.29147	-0.348523
	C-0341	WK4	HUU	-0.990128	-0.463482
	C-0418	WK15	HEU	-1.56102	-0.492206
	C-0341	WK15	HUU	3.56211	-1.37715
	C-0341	WK36	HUU	4.62717	0.941083
	C-0415	BTH	HEU	-2.63881	0.71936
	C-0415	WK36	HEU	2.70047	-0.117946
	C-0114	WK4	HEU	-1.03169	-1.49096
	C-0114	WK36	HEU	3.64502	-1.11273
	C-0342	WK36	HUU	4.24545	0.131251
	C-0342	BTH	HUU	-0.842862	-0.715308
	C-0415	WK4	HEU	-1.20806	-0.693538
	C-0114	WK15	HEU	3.0872	-1.99033
	C-0342	WK4	HUU	-0.623949	0.146743
	C-0342	WK15	HUU	2.94634	-1.6892
	C-0114	BTH	HEU	-1.17792	-0.211582
	C-0124	WK36	HEU	2.85943	-0.152525
	C-0355	WK36	HUU	0.308351	-0.228113
	C-0420	WK15	HEU	-0.327186	-0.329903
	C-0124	WK36	HEU	2.80402	-1.62554
	C-0355	WK15	HUU	0.0685746	-0.86752
	C-0355	WK4	HUU	1.62523	-1.1145
	C-0420	WK36	HEU	-0.0549796	-0.0617718
	C-0420	BTH	HEU	-1.46158	-0.177594
	C-0124	WK4	HEU	-0.140732	0.326846
	C-0138	WK36	HEU	2.82914	-1.17937
	C-0138	CB	HEU	-1.48373	2.16636
	C-0421	BTH	HEU	-0.693552	2.48175
	C-0362	WK36	HUU	4.51321	2.25079
	C-0421	WK4	HEU	-1.75203	1.6136
	C-0138	BTH	HEU	-2.32989	1.29373
	C-0362	WK15	HUU	-1.46814	0.141829
	C-0421	WK15	HEU	-1.47357	0.508033
	C-0138	WK15	HEU	2.04127	-0.460594
	C-0362	WK4	HUU	-1.06298	2.25451
	C-0138	WK4	HEU	-1.45349	0.199942
	C-0164	WK15	HEU	4.24795	-0.102965
	C-0164	WK36	HEU	2.72999	-1.32522
	C-0164	WK4	HEU	2.57842	-0.849389
	C-0377	CB	HUU	-2.08804	1.43608
	C-0157	WK4	HEU	-1.54446	1.15714
	C-0157	WK36	HEU	5.01084	1.92685
	C-0157	BTH	HEU	-1.1195	3.04168
	C-0151	WK36	HEU	2.43199	1.8537
	C-0388	CB	HUU	-2.26862	1.61171
	C-0384	WK36	HUU	2.92283	-0.707454
	C-0157	WK15	HEU	4.49699	1.07605
	C-0151	BTH	HEU	-0.612262	1.38844
	C-0384	WK15	HUU	1.96436	-0.104526
	C-0384	WK4	HUU	-0.561581	1.20416
	C-0151	WK15	HEU	3.34894	-0.809189
	C-0151	WK4	HEU	2.47209	1.1905
	C-0388	BTH	HUU	-2.01276	1.50627
	C-0130	WK4	HEU	3.39119	1.45048
	C-0430	WK36	HEU	-0.132324	0.812503
	C-0130	BTH	HEU	2.10211	2.28627
	C-0363	WK15	HUU	0.173907	0.779887
	C-0130	WK15	HEU	1.14874	-0.00371069
	C-0130	WK36	HEU	5.01775	2.2057
	C-0430	WK15	HEU	-0.892343	0.320112
	C-0363	WK36	HUU	2.8094	-0.981593
	C-0430	WK4	HEU	-1.1423	0.371406
	C-0397	WK4	HUU	-2.30843	1.92025
	C-0506	WK4	HEU	-0.929845	1.93509
	C-0388	WK4	HUU	-1.7912	2.02986
	C-0506	BTH	HEU	-1.09948	0.107591
	C-0397	BTH	HUU	-2.37884	0.727724
	C-0388	WK15	HUU	-0.938294	0.72161
	C-0388	WK36	HUU	3.13381	0.0425683
	C-0397	WK15	HUU	3.68816	0.907167
	C-0506	WK15	HEU	1.59687	0.345287
	C-0506	WK36	HEU	4.49831	2.66627
	C-0397	WK36	HUU	0.559212	0.830854
	C-0561	WK36	HEU	4.2774	0.78475
	C-0573	WK4	HEU	-0.980577	3.09345
	C-0561	WK15	HEU	3.51996	0.0418233
	C-0573	WK36	HEU	-0.213575	-0.733391
	C-0561	BTH	HEU	-2.09406	0.171801
	C-0573	WK15	HEU	-0.781063	0.318329
	C-0732	WK36	HUU	-0.219064	-0.0304386
	C-0561	WK4	HEU	-1.30094	2.75593
	C-0732	WK15	HUU	0.361845	0.416403
	C-0732	WK4	HUU	-1.4606	1.38918
	C-0573	BTH	HEU	-1.94753	-0.0167216
	C-0732	BTH	HUU	-2.32271	0.384016
	C-0339	WK15	HUU	2.77954	-0.659622

## Sheet: Figure 1h & 2a
Figure 1h & 2a	PCA coordinates for NK T cells
	visit	condition	PC1	PC2
	BTH	HEU	-0.177948	-7.39462
	WK4	HEU	-1.70997	-2.99513
	WK15	HEU	-2.74014	0.231547
	WK36	HEU	-6.64214	0.190722
	BTH	HEU	-0.711449	-6.46016
	WK4	HEU	-3.33126	-2.87038
	WK15	HEU	-4.85443	1.60517
	WK36	HEU	-5.04335	1.7155
	BTH	HUU	-2.03959	-2.34321
	WK4	HUU	1.97384	-0.787316
	WK15	HUU	-0.191702	0.988824
	WK36	HUU	-1.04403	2.37561
	WK4	HEU	-0.723323	-1.14966
	BTH	HEU	-0.0586098	-7.11885
	WK36	HEU	-3.7269	-1.68286
	BTH	HEU	0.626669	-3.10053
	WK15	HEU	-0.664763	0.0867483
	WK36	HEU	-2.17038	2.30313
	WK4	HEU	1.10935	-3.41409
	WK15	HEU	-0.021291	-0.534893
	WK4	HEU	-3.3111	-4.32169
	WK15	HEU	-2.71794	-0.649397
	WK36	HEU	-4.16769	0.575883
	BTH	HEU	0.805489	-5.21984
	WK4	HEU	-0.885174	-1.25946
	WK15	HEU	-5.06633	2.38523
	WK36	HEU	-0.0876223	4.24959
	BTH	HEU	-3.92267	-4.73449
	WK4	HEU	-3.5443	-3.7561
	WK15	HEU	-4.79115	-1.9493
	WK4	HEU	-4.85187	-2.68969
	BTH	HEU	-2.44125	-4.18162
	WK15	HEU	-4.68485	1.0059
	WK36	HEU	-1.61622	2.14099
	BTH	HUU	0.598169	-3.44918
	WK4	HUU	-1.03456	-1.6415
	WK15	HUU	0.88016	1.29832
	WK36	HUU	-2.03738	1.79658
	BTH	HEU	-2.97511	-2.63599
	WK4	HEU	-4.42909	-1.25283
	WK36	HEU	-5.76418	2.9266
	WK4	HEU	-3.52425	-3.43737
	WK15	HEU	-5.36217	2.12136
	WK4	HUU	4.08109	-3.1438
	WK15	HUU	0.968149	-1.33539
	WK36	HUU	1.43451	3.49545
	WK4	HEU	-1.76535	-0.663567
	WK15	HEU	-3.69112	1.16847
	WK36	HEU	-5.50413	2.10792
	WK4	HEU	-1.30785	-2.28515
	WK36	HEU	-1.59868	0.401215
	WK4	HEU	-2.89713	-2.89995
	BTH	HEU	-3.37359	1.87232
	WK36	HEU	-1.10301	1.22766
	WK15	HEU	-2.53978	0.190853
	WK36	HEU	-3.27752	0.0377412
	BTH	HEU	2.08363	-3.30911
	WK36	HEU	-3.47925	1.68521
	WK15	HEU	-1.60892	2.00504
	WK4	HEU	3.57715	-3.32342
	WK15	HEU	-2.24585	-0.651542
	WK4	HEU	-2.78047	-3.26286
	WK15	HEU	-2.77392	-0.0639065
	BTH	HEU	-0.989245	-3.8705
	BTH	HEU	-0.334687	-5.57863
	WK36	HEU	-5.82014	1.20973
	WK15	HEU	-3.38883	-0.362108
	WK36	HEU	-3.61169	2.46885
	CB	HEU	-0.279177	-2.41712
	WK4	HEU	-0.787671	-0.620821
	WK15	HEU	1.95077	1.79925
	WK15	HEU	-4.13267	2.21662
	WK4	HEU	-1.00414	0.383928
	WK36	HEU	-1.40747	2.61616
	WK4	HEU	-2.75596	-0.0591416
	WK36	HEU	-0.924066	3.42946
	WK4	HEU	-0.536431	0.0873374
	WK36	HUU	-2.54427	1.79409
	WK36	HEU	-1.29175	2.97096
	WK4	HUU	4.39374	-3.55529
	WK15	HEU	-0.485021	-1.01625
	WK36	HEU	-2.19026	1.22323
	WK36	HEU	-0.138498	1.01425
	WK15	HUU	1.10712	-0.355691
	WK15	HEU	-2.5698	3.0537
	WK15	HEU	-2.78637	1.09013
	WK15	HUU	-2.73108	-0.871171
	WK4	HUU	-0.761651	-2.64136
	WK4	HUU	1.09115	-2.15005
	BTH	HUU	0.211596	-2.84928
	WK36	HUU	-2.8719	0.599342
	WK4	HEU	1.87046	-1.84637
	WK36	HUU	-2.60008	1.2811
	WK15	HUU	-1.76926	0.795971
	WK15	HEU	4.0984	1.60522
	WK4	HEU	-1.99281	-2.58679
	WK36	HEU	-0.653838	-0.0143042
	WK4	HEU	-1.67108	1.27851
	WK4	HEU	-0.327278	-1.48885
	WK36	HEU	-2.13808	2.4618
	WK36	HEU	-3.50294	1.67048
	BTH	HEU	-0.122786	-1.91931
	WK4	HUU	2.74067	1.10682
	WK15	HEU	-0.59617	0.441345
	WK15	HUU	-0.83174	1.71627
	WK36	HUU	-1.03759	1.9057
	WK36	HEU	5.47956	0.250899
	WK4	HEU	-0.385745	-1.65337
	WK36	HEU	0.7155	3.1374
	WK36	HUU	3.30806	3.52936
	BTH	HUU	-2.82598	-0.490111
	WK15	HEU	-0.888383	2.05486
	WK4	HUU	8.47812	1.84843
	WK15	HUU	-2.81078	1.59786
	BTH	HEU	3.79825	-2.00311
	WK36	HEU	3.85964	4.27232
	WK36	HUU	-0.318044	1.80465
	WK15	HEU	-1.52571	1.3081
	WK36	HEU	-0.0711791	1.99343
	WK15	HUU	-2.5346	-0.0956147
	WK36	HEU	-0.084725	2.81653
	BTH	HEU	0.565098	-3.20371
	WK4	HEU	3.68528	1.82686
	WK36	HEU	2.4437	2.01259
	CB	HEU	8.50578	-0.395369
	BTH	HEU	4.29368	-4.5912
	WK36	HUU	5.22865	5.2811
	WK4	HEU	2.13145	-0.833309
	BTH	HEU	6.75489	-5.71607
	WK15	HUU	-0.0709254	0.251693
	WK15	HEU	0.880436	0.793261
	WK15	HEU	8.02735	4.19332
	WK4	HUU	3.50107	-1.40047
	WK4	HEU	3.31217	-1.53001
	WK15	HEU	-1.64181	5.01838
	WK36	HEU	7.86228	5.92194
	WK4	HEU	1.55801	3.72693
	CB	HUU	5.02193	-6.12599
	WK4	HEU	1.16164	0.0554819
	WK36	HEU	6.42161	5.05209
	BTH	HEU	5.274	0.657144
	WK36	HEU	5.91017	4.40664
	CB	HUU	5.80622	-3.37664
	WK36	HUU	-1.40038	3.6031
	WK15	HEU	0.457882	3.97342
	BTH	HEU	4.24112	-2.54128
	WK15	HUU	0.270761	1.96588
	WK4	HUU	-0.335197	-1.11587
	WK15	HEU	0.259308	2.42275
	WK4	HEU	8.00755	0.952951
	BTH	HUU	2.84566	-3.87211
	WK4	HEU	1.83177	3.21527
	WK36	HEU	2.07311	3.13679
	WK15	HUU	3.85069	-0.647416
	WK15	HEU	2.23055	3.37992
	WK36	HEU	0.966649	2.58596
	WK15	HEU	0.834022	1.11987
	WK36	HUU	0.166886	1.88698
	WK4	HEU	2.79791	-3.81175
	WK4	HUU	1.91053	-0.213443
	WK4	HEU	8.47327	-2.27585
	WK4	HUU	2.75717	0.450212
	BTH	HEU	1.85463	-4.08574
	BTH	HUU	2.04209	-2.84253
	WK15	HUU	-1.40134	2.08915
	WK36	HUU	1.93802	5.28309
	WK15	HUU	2.22984	2.69635
	WK15	HEU	0.35469	1.10256
	WK36	HEU	4.03751	1.87015
	WK36	HUU	-2.31353	3.1108
	WK36	HEU	-0.182551	1.99057
	WK4	HEU	6.78738	-1.34419
	WK15	HEU	1.37804	1.98907
	WK36	HEU	-2.80708	0.580265
	BTH	HEU	1.68558	-3.64406
	WK15	HEU	-2.73706	-1.683
	WK36	HUU	-0.766332	2.89878
	WK4	HEU	4.9123	0.0259994
	WK15	HUU	4.14695	2.85584
	WK4	HUU	2.54981	0.541754
	BTH	HEU	0.664149	-3.38851
	BTH	HUU	1.55809	-2.89596

## Sheet: Figure 1j & 2b
Figure 1i, j & 2b	PCA coordinates for CD4+ T cells
	visit	condition	PC1	PC2
	BTH	HEU	2.07799	-4.21885
	WK4	HEU	-0.485586	-1.21025
	WK15	HEU	3.93544	-1.5168
	WK36	HEU	4.55185	-1.07161
	BTH	HEU	-2.57633	-6.28757
	WK4	HEU	-0.471216	-2.81078
	WK15	HEU	3.66842	1.21953
	WK36	HEU	2.83179	-1.051
	WK36	HUU	3.91127	3.4229
	WK4	HEU	-1.87428	-0.489531
	BTH	HEU	-0.88171	-5.9062
	WK36	HEU	4.40193	-3.70086
	BTH	HEU	-8.22073	0.0248821
	WK15	HEU	-0.55232	-0.294875
	WK36	HEU	3.95044	1.29993
	WK4	HEU	-1.08695	-3.94764
	WK15	HEU	-0.584976	-0.836272
	BTH	HEU	1.80152	-2.70432
	WK4	HEU	-0.509756	-3.48963
	WK15	HEU	3.36152	-1.06862
	WK36	HEU	3.96652	-1.44789
	BTH	HEU	-0.488711	-5.37771
	WK4	HEU	2.80436	-3.39048
	WK15	HEU	5.63588	0.69607
	WK36	HEU	3.71252	1.06599
	BTH	HEU	-0.678274	-4.67174
	WK4	HEU	-0.126824	-3.07405
	WK15	HEU	2.02835	-2.23088
	WK4	HEU	-0.260781	-2.37338
	BTH	HEU	-2.29449	-4.51705
	WK15	HEU	4.30751	0.989513
	WK36	HEU	3.01461	2.60779
	BTH	HUU	-0.224989	-1.56419
	WK4	HUU	1.89826	-3.44168
	WK15	HUU	0.1601	3.79648
	WK36	HUU	3.26159	1.70866
	BTH	HEU	-0.467648	-4.50943
	WK4	HEU	2.67084	-1.6477
	WK36	HEU	5.75389	-0.142686
	BTH	HEU	1.81837	-1.87379
	WK4	HEU	2.09882	-3.09185
	WK15	HEU	4.88836	0.217973
	WK36	HEU	3.20922	1.52441
	WK4	HUU	-3.08614	-2.64371
	WK15	HUU	-1.36857	-0.151953
	WK36	HUU	3.4527	3.19138
	BTH	HUU	-5.65013	0.732705
	WK4	HEU	3.33006	-3.82871
	WK15	HEU	5.17312	0.921604
	WK36	HEU	5.69674	1.29729
	WK4	HEU	0.0988952	-5.49242
	WK15	HEU	1.40591	-4.19651
	WK36	HEU	0.194865	-0.41651
	WK4	HEU	0.940053	-1.71848
	BTH	HEU	8.08772	0.583416
	WK36	HEU	5.40379	0.545976
	BTH	HEU	0.35699	0.329446
	WK15	HEU	1.88632	2.43167
	WK36	HEU	4.15874	-4.71341
	WK4	HEU	-1.53885	-1.57273
	BTH	HEU	-2.74287	-0.394348
	WK36	HEU	3.48654	-3.61767
	BTH	HEU	-1.15226	-1.04201
	BTH	HEU	-0.971384	-2.59435
	WK4	HEU	-1.59919	-1.54114
	WK15	HEU	-1.97644	-0.5159
	WK15	HEU	2.70325	-2.21028
	WK4	HEU	0.429355	-3.86254
	WK4	HEU	1.10308	-3.64639
	WK36	HEU	-1.21433	0.523745
	BTH	HEU	0.056182	-5.45109
	BTH	HEU	-2.3224	-3.55367
	WK36	HEU	6.76429	1.03928
	WK15	HEU	4.89862	0.122266
	WK36	HEU	4.19765	0.273691
	CB	HEU	-2.06385	-3.09463
	WK4	HEU	-0.0479319	-3.03607
	WK4	HEU	-3.01112	-0.838222
	WK15	HEU	-1.15221	1.34662
	WK15	HEU	4.91323	0.419293
	WK4	HEU	-0.954559	-0.704308
	WK36	HEU	4.19012	2.64882
	WK4	HEU	1.61179	-2.03419
	WK36	HEU	3.21361	1.95284
	BTH	HEU	-2.00189	-1.35652
	WK4	HEU	-1.76127	-0.336156
	CB	HEU	-3.01501	-1.07415
	BTH	HEU	-0.322969	-1.70738
	WK15	HUU	-0.153355	-1.88948
	WK36	HUU	2.61042	-1.40223
	WK36	HEU	1.30169	0.131824
	WK4	HUU	-3.8208	-1.66099
	WK15	HEU	2.89149	-1.06434
	WK36	HEU	4.94008	1.34085
	WK36	HEU	2.35219	1.54143
	WK15	HEU	2.45935	-0.398523
	WK4	HEU	-2.69224	0.553425
	WK15	HEU	4.0012	-1.67455
	WK15	HEU	2.90412	-3.30555
	WK15	HUU	0.0226558	-1.76376
	WK4	HUU	1.15309	-1.99187
	WK4	HUU	1.00872	-3.53905
	BTH	HUU	0.479087	-1.83011
	WK36	HUU	-1.61168	-1.6396
	WK4	HEU	-3.01445	-0.364621
	WK36	HUU	3.21039	1.98882
	BTH	HUU	2.25879	1.48559
	BTH	HEU	1.71846	-0.940299
	WK15	HEU	-0.329453	0.250243
	WK4	HEU	2.13038	-1.58526
	WK36	HEU	1.99616	-2.82783
	BTH	HUU	-2.96477	-1.66378
	WK4	HEU	5.35792	-0.0525371
	BTH	HEU	2.25268	3.14854
	WK36	HEU	0.594714	-0.521021
	WK4	HUU	3.15368	-2.02966
	WK15	HEU	0.766254	-0.887103
	WK15	HUU	2.38224	4.15364
	WK36	HUU	2.47961	3.71789
	BTH	HEU	-2.87813	-0.978345
	WK36	HEU	-0.13027	5.67921
	WK4	HEU	0.870063	-1.17955
	WK36	HEU	1.97671	1.864
	WK36	HUU	-1.83365	4.36978
	WK15	HEU	-0.686695	-0.292816
	BTH	HUU	-2.24105	-0.33733
	WK4	HEU	1.2295	0.0292486
	WK15	HEU	2.08853	1.48571
	WK4	HUU	-1.76988	1.28822
	WK15	HUU	2.01675	1.04086
	BTH	HEU	-2.42429	-0.140281
	WK36	HEU	-2.74572	5.09671
	WK36	HUU	-0.581522	1.93966
	WK15	HEU	0.963544	0.520253
	WK36	HEU	3.75495	2.71601
	WK15	HUU	3.27644	1.05421
	WK4	HUU	-0.21346	0.959993
	WK36	HEU	0.808521	1.494
	BTH	HEU	-1.87437	-0.315417
	WK4	HEU	-1.18398	1.82883
	WK36	HEU	2.38743	2.23976
	CB	HEU	-4.82847	-0.118559
	BTH	HEU	-6.06805	-0.85532
	WK36	HUU	-1.67935	3.01037
	WK4	HEU	-3.90389	-0.725595
	BTH	HEU	-7.32275	-3.62483
	WK15	HUU	-2.34091	1.05998
	WK15	HEU	-1.80243	-0.109479
	WK15	HEU	-0.329601	0.684485
	WK4	HUU	-6.83541	3.17714
	WK4	HEU	-2.25603	-2.31767
	BTH	HUU	-9.59086	4.97445
	BTH	HEU	-7.00002	2.48363
	WK15	HEU	4.31838	3.36999
	WK36	HEU	-0.258258	7.07856
	WK4	HEU	2.29439	2.69821
	CB	HUU	-2.75782	-4.53685
	WK4	HEU	-3.73951	-0.370504
	WK36	HEU	-0.304272	4.99291
	BTH	HEU	-5.68534	-0.0899369
	WK36	HEU	-1.05283	3.56516
	CB	HUU	-4.81727	-3.31747
	WK36	HUU	2.86006	4.1376
	WK15	HEU	1.99357	3.81502
	BTH	HEU	-5.45674	2.7935
	WK15	HUU	1.45509	3.17743
	WK4	HUU	-0.747338	0.154431
	WK15	HEU	2.7085	3.86625
	WK4	HEU	-4.87355	5.11302
	BTH	HUU	-5.56127	-0.464469
	WK4	HEU	2.60787	1.14055
	WK36	HEU	-1.84161	2.45809
	BTH	HEU	-4.15024	3.25427
	WK15	HUU	-1.55704	2.01565
	WK15	HEU	1.32646	1.26997
	WK36	HEU	2.61233	2.21585
	WK15	HEU	-3.5666	-0.134067
	WK36	HUU	1.11998	4.62023
	WK4	HEU	-2.93801	-0.311483
	WK4	HUU	-6.19971	-0.238181
	WK4	HEU	-4.80362	0.47296
	WK4	HUU	-6.66261	0.0238711
	BTH	HEU	-5.13019	0.0212563
	BTH	HUU	-6.29486	0.98666
	WK15	HUU	0.422723	2.15217
	WK36	HUU	-1.58716	5.82895
	WK15	HUU	-2.48461	7.17122
	WK15	HEU	-0.0598665	3.11014
	WK36	HEU	-2.51705	3.56224
	WK36	HUU	1.66661	3.97783
	WK36	HEU	0.536049	3.71248
	WK4	HEU	-5.871	-0.434014
	WK15	HEU	-0.0887932	3.55896
	WK36	HEU	1.04981	-0.216703
	BTH	HEU	-1.78342	0.141064
	WK15	HEU	0.639887	0.129097
	WK36	HUU	-1.37649	1.65085
	WK4	HEU	-5.24357	1.29049
	WK15	HUU	-4.50076	2.92298
	WK4	HUU	-4.22334	1.8731
	BTH	HEU	-3.9471	-2.40393
	BTH	HUU	-5.95619	-0.716267

## Sheet: Figure 1l & 2c
Figure 1l & 2c	PCA coordinates for CD8+ T cells
	visit	condition	PC1	PC2
	BTH	HEU	3.13475	-3.77796
	WK4	HEU	3.65725	-2.1404
	WK15	HEU	-0.758922	-5.36422
	WK36	HEU	-2.25651	-4.41107
	BTH	HEU	5.77165	-2.49384
	WK4	HEU	5.57094	-1.93422
	WK15	HEU	-4.17901	-1.46448
	WK36	HEU	-4.66233	-0.922146
	BTH	HUU	-0.0505626	-1.50191
	WK4	HUU	3.11731	-0.787686
	WK15	HUU	0.138416	-1.94496
	WK36	HUU	-2.45973	-2.9915
	WK4	HEU	6.78477	-1.81427
	BTH	HEU	6.38596	-3.15193
	WK36	HEU	0.357565	-4.12185
	BTH	HEU	10.6509	1.7394
	WK15	HEU	0.919786	-0.970867
	WK36	HEU	-6.66223	-1.0331
	WK4	HEU	6.06103	-1.56974
	WK15	HEU	3.72845	-0.44322
	BTH	HEU	0.736155	-2.38709
	WK4	HEU	8.28256	-2.56234
	WK15	HEU	-0.151234	-5.02971
	WK36	HEU	-6.15799	-1.09489
	BTH	HEU	1.64974	-1.39585
	WK4	HEU	-0.251742	-2.85421
	WK15	HEU	-4.80729	-2.2449
	WK36	HEU	-5.19922	-0.0946065
	BTH	HEU	3.62506	-1.78845
	WK4	HEU	6.2085	-3.82469
	WK15	HEU	-1.75753	-3.84017
	WK4	HEU	3.04762	-2.67353
	BTH	HEU	4.03953	-2.39053
	WK15	HEU	-6.40175	-1.09046
	WK36	HEU	-6.993	0.464459
	BTH	HUU	1.38823	-0.526846
	WK4	HUU	2.06268	-0.651894
	WK15	HUU	-3.69056	1.55523
	WK36	HUU	-4.68336	1.37941
	BTH	HEU	6.17766	-1.13342
	WK36	HEU	-5.7967	-1.51483
	BTH	HEU	2.23699	-0.583606
	WK4	HEU	3.25711	-2.41621
	WK15	HEU	-7.51725	-2.30474
	WK36	HEU	-6.21462	2.09585
	WK4	HUU	8.18237	0.340631
	WK15	HUU	4.37946	0.378965
	WK36	HUU	-7.35256	0.382842
	BTH	HUU	4.66083	4.84049
	WK4	HEU	-1.91129	-1.62485
	WK15	HEU	-7.06641	-2.23531
	WK36	HEU	-7.61955	-0.820497
	WK4	HEU	5.43527	-2.58785
	WK15	HEU	0.67272	-3.7597
	WK36	HEU	-4.6841	-2.17204
	WK4	HEU	4.35049	-1.50681
	BTH	HEU	-8.43091	-1.56547
	WK36	HEU	-4.41342	0.00455828
	BTH	HEU	0.767479	-0.593614
	WK15	HEU	-4.66675	-0.253911
	WK36	HEU	-1.89212	-4.2725
	WK4	HEU	5.39921	-1.77831
	BTH	HEU	5.41484	-2.18617
	WK36	HEU	-5.52831	-1.75571
	BTH	HEU	1.54054	-0.215744
	BTH	HEU	3.41379	-1.47161
	WK15	HEU	-3.47037	2.34791
	WK4	HEU	3.32661	-0.499058
	WK15	HEU	2.6672	-0.208359
	WK15	HEU	0.320081	-0.102747
	WK4	HEU	0.318463	0.141563
	WK4	HEU	0.447997	-0.341389
	WK36	HEU	-8.57931	-1.17003
	BTH	HEU	0.360154	0.0536894
	BTH	HEU	1.90642	-0.617618
	WK36	HEU	-6.71047	-1.10511
	WK15	HEU	-5.25934	-1.06103
	WK36	HEU	-9.84051	0.174007
	CB	HEU	2.86323	-0.202318
	WK4	HEU	2.37776	-0.933549
	WK4	HEU	4.11656	-1.21834
	WK15	HEU	-3.05091	2.39711
	WK15	HEU	-6.74034	-0.449688
	WK4	HEU	5.91843	0.43624
	WK36	HEU	-7.77284	0.990041
	WK4	HEU	4.39761	-0.58315
	WK36	HEU	-7.30157	0.630119
	BTH	HEU	3.17573	1.39544
	WK4	HEU	6.24916	-0.00931586
	CB	HEU	5.16728	2.04428
	BTH	HEU	3.37759	-0.762057
	WK15	HUU	-0.806996	0.567923
	WK36	HUU	-6.65151	0.614348
	WK36	HEU	-4.16726	-0.174333
	WK4	HUU	6.25153	1.11357
	WK15	HEU	-0.887304	-0.365334
	WK36	HEU	-6.07403	-0.958647
	WK36	HEU	-3.76464	0.180587
	WK15	HEU	-2.9864	-2.34805
	WK15	HEU	-6.12086	1.81701
	WK15	HEU	-0.697003	0.497802
	WK15	HUU	0.6621	0.459224
	WK4	HUU	0.694678	0.543307
	WK4	HUU	3.54459	-1.08
	BTH	HUU	1.13104	0.295053
	WK36	HUU	1.15585	1.21186
	WK4	HEU	5.96839	0.963327
	WK36	HUU	-5.34579	0.357242
	BTH	HUU	-4.42709	0.0542455
	BTH	HEU	0.594015	1.269
	WK15	HEU	2.08863	0.070882
	WK4	HEU	2.93205	-0.706225
	WK36	HEU	0.237277	-1.58855
	BTH	HUU	4.56569	0.641527
	WK4	HEU	-7.66297	1.40436
	BTH	HEU	-6.09249	1.2742
	WK36	HEU	-0.905108	0.100645
	WK4	HUU	4.5846	-1.0011
	WK15	HEU	4.93009	-0.174016
	WK15	HUU	-6.06427	-0.338154
	WK36	HUU	-6.00882	2.20847
	BTH	HEU	4.26548	1.34165
	WK36	HEU	-1.79044	0.855064
	WK4	HEU	2.30445	-1.65683
	WK36	HEU	-7.04555	0.432861
	WK36	HUU	-3.92182	2.0746
	BTH	HUU	4.71527	0.185541
	WK4	HEU	1.07259	-1.45163
	WK15	HEU	-6.37528	-1.24222
	WK4	HUU	3.30867	0.63544
	WK15	HUU	-5.59527	-0.897055
	BTH	HEU	1.5516	0.523037
	WK36	HEU	-3.33573	1.87466
	WK36	HUU	-2.64035	0.997124
	WK15	HEU	0.0724451	-0.0362962
	WK36	HEU	-6.54543	-1.24142
	WK15	HUU	-2.09399	-1.84676
	WK4	HUU	-3.34899	-1.18967
	WK36	HEU	-0.590322	0.0956639
	BTH	HEU	2.1139	-0.0292138
	WK4	HEU	-0.966268	0.154916
	WK36	HEU	-5.76707	-0.0777253
	CB	HEU	5.21611	2.97263
	BTH	HEU	7.95392	2.80087
	WK36	HUU	-4.91794	3.22253
	WK4	HEU	8.0471	1.26073
	BTH	HEU	10.8464	1.39555
	WK15	HUU	5.39506	-0.128287
	WK15	HEU	4.34395	-0.082003
	WK15	HEU	-2.96397	-0.0726883
	WK4	HUU	7.24993	1.33242
	WK4	HEU	6.64126	0.367244
	WK15	HEU	-7.47541	0.948911
	WK36	HEU	-4.97368	-0.154055
	WK4	HEU	-5.07182	1.1086
	CB	HUU	9.68701	0.564787
	WK4	HEU	6.95761	0.719843
	WK36	HEU	-5.87187	2.88093
	BTH	HEU	5.13074	5.63871
	WK36	HEU	-4.78047	2.96596
	CB	HUU	8.17431	1.10201
	WK36	HUU	-4.57751	0.84537
	WK15	HEU	-7.53142	1.03783
	BTH	HEU	1.03808	5.31201
	WK15	HUU	-3.89068	1.22024
	WK4	HUU	2.02275	-0.388591
	WK15	HEU	-5.21854	0.824562
	WK4	HEU	-0.558077	2.037
	BTH	HUU	6.37853	1.73565
	WK4	HEU	-6.10799	1.84979
	WK36	HEU	0.24583	0.668075
	BTH	HEU	-1.59153	4.37301
	WK15	HUU	1.57834	0.372247
	WK15	HEU	-5.39497	1.8394
	WK36	HEU	-7.33757	2.39268
	WK15	HEU	2.24455	1.54475
	WK36	HUU	-3.93298	0.509845
	WK4	HEU	10.0371	-0.421624
	WK4	HUU	7.55362	2.76234
	WK4	HEU	6.55987	2.90083
	WK4	HUU	7.5957	2.44153
	BTH	HEU	5.15947	0.771188
	BTH	HUU	9.75242	0.407221
	WK15	HUU	-2.28744	0.436158
	WK36	HUU	-4.30275	0.901172
	WK15	HUU	-3.4684	2.48489
	WK15	HEU	-3.77372	1.75444
	WK36	HEU	-4.1822	3.61287
	WK36	HUU	-3.80067	2.21547
	WK36	HEU	-4.95718	1.89929
	WK4	HEU	9.25605	3.2821
	WK15	HEU	-5.13463	1.46365
	WK36	HEU	0.632712	-0.49017
	BTH	HEU	3.80674	0.0864215
	WK15	HEU	2.45568	-0.141499
	WK36	HUU	-3.58132	2.26694
	WK4	HEU	7.77449	3.51923
	WK15	HUU	-1.05336	1.28414
	WK4	HUU	-0.561022	3.01961
	BTH	HEU	5.095	-0.118746
	BTH	HUU	7.14766	1.74605

## Sheet: Figure 1m & n
Figure 1m & n	Proportion of NK cell clusters						Proportion of CD4+ T cell clusters						Proportion of CD8+ T cell clusters
	cluster_id	frequency	visit	patient_id	condition		cluster_id	frequency	visit	patient_id	condition		cluster_id	frequency	visit	patient_id	condition
	1	21.4099	BTH	C-0046	HEU		1	2.77253	BTH	C-0046-B	HEU		1	0	BTH	C-0046	HEU
	2	28.6973	BTH	C-0046	HEU		2	96.5267	BTH	C-0046-B	HEU		2	0	BTH	C-0046	HEU
	3	1.92903	BTH	C-0046	HEU		3	0.0141576	BTH	C-0046-B	HEU		3	0.11266	BTH	C-0046	HEU
	4	4.28673	BTH	C-0046	HEU		4	0.200566	BTH	C-0046-B	HEU		4	99.0635	BTH	C-0046	HEU
	5	0.0238152	BTH	C-0046	HEU		5	0.0283152	BTH	C-0046-B	HEU		5	0.0633714	BTH	C-0046	HEU
	6	0.0476304	BTH	C-0046	HEU		6	0.0566305	BTH	C-0046-B	HEU		6	0.753415	BTH	C-0046	HEU
	7	0.0714456	BTH	C-0046	HEU		7	0.0023596	BTH	C-0046-B	HEU		7	0.00704126	BTH	C-0046	HEU
	8	24.8631	BTH	C-0046	HEU		8	0.259556	BTH	C-0046-B	HEU		1	0.0306166	WK4	C-0046	HEU
	9	18.6711	BTH	C-0046	HEU		9	0.0023596	BTH	C-0046-B	HEU		2	0.355153	WK4	C-0046	HEU
	10	0	BTH	C-0046	HEU		10	0	BTH	C-0046-B	HEU		3	0.991978	WK4	C-0046	HEU
	1	27.5855	WK4	C-0046	HEU		11	0.00707881	BTH	C-0046-B	HEU		4	95.1258	WK4	C-0046	HEU
	2	19.516	WK4	C-0046	HEU		12	0.129778	BTH	C-0046-B	HEU		5	0.31229	WK4	C-0046	HEU
	3	3.54836	WK4	C-0046	HEU		13	0	BTH	C-0046-B	HEU		6	3.16576	WK4	C-0046	HEU
	4	13.4838	WK4	C-0046	HEU		1	6.30314	WK4	C-0046-B	HEU		7	0.01837	WK4	C-0046	HEU
	5	0.510326	WK4	C-0046	HEU		2	88.5812	WK4	C-0046-B	HEU		1	0.0190413	WK15	C-0046	HEU
	6	0.0637908	WK4	C-0046	HEU		3	0.0710686	WK4	C-0046-B	HEU		2	0.0357024	WK15	C-0046	HEU
	7	2.97026	WK4	C-0046	HEU		4	0.771417	WK4	C-0046-B	HEU		3	0.207074	WK15	C-0046	HEU
	8	28.0958	WK4	C-0046	HEU		5	0.104665	WK4	C-0046-B	HEU		4	46.8225	WK15	C-0046	HEU
	9	4.19026	WK4	C-0046	HEU		6	0.0555627	WK4	C-0046-B	HEU		5	2.16832	WK15	C-0046	HEU
	10	0.0358823	WK4	C-0046	HEU		7	0.337253	WK4	C-0046-B	HEU		6	50.7355	WK15	C-0046	HEU
	1	59.1632	WK15	C-0046	HEU		8	0.934229	WK4	C-0046-B	HEU		7	0.0119008	WK15	C-0046	HEU
	2	17.3742	WK15	C-0046	HEU		9	0.226127	WK4	C-0046-B	HEU		1	0.149582	WK36	C-0046	HEU
	3	0.614364	WK15	C-0046	HEU		10	0.191239	WK4	C-0046-B	HEU		2	0.0915807	WK36	C-0046	HEU
	4	5.67672	WK15	C-0046	HEU		11	0.016798	WK4	C-0046-B	HEU		3	0.170951	WK36	C-0046	HEU
	5	2.31615	WK15	C-0046	HEU		12	2.19021	WK4	C-0046-B	HEU		4	69.8608	WK36	C-0046	HEU
	6	0.0552927	WK15	C-0046	HEU		13	0.217082	WK4	C-0046-B	HEU		5	5.31778	WK36	C-0046	HEU
	7	4.47871	WK15	C-0046	HEU		1	8.64684	WK15	C-0046-B	HEU		6	24.4032	WK36	C-0046	HEU
	8	5.35111	WK15	C-0046	HEU		2	86.0575	WK15	C-0046-B	HEU		7	0.00610538	WK36	C-0046	HEU
	9	4.95792	WK15	C-0046	HEU		3	0.162636	WK15	C-0046-B	HEU		1	0	BTH	C-0094	HEU
	10	0.0122873	WK15	C-0046	HEU		4	0.268207	WK15	C-0046-B	HEU		2	0.0399521	BTH	C-0094	HEU
	1	48.1983	WK36	C-0046	HEU		5	0.0699051	WK15	C-0046-B	HEU		3	0.19976	BTH	C-0094	HEU
	2	9.61595	WK36	C-0046	HEU		6	0.0356659	WK15	C-0046-B	HEU		4	98.7715	BTH	C-0094	HEU
	3	0.474235	WK36	C-0046	HEU		7	0.0242528	WK15	C-0046-B	HEU		5	0.00998801	BTH	C-0094	HEU
	4	17.5086	WK36	C-0046	HEU		8	0.547828	WK15	C-0046-B	HEU		6	0.898921	BTH	C-0094	HEU
	5	7.18127	WK36	C-0046	HEU		9	0.0684785	WK15	C-0046-B	HEU		7	0.0799041	BTH	C-0094	HEU
	6	0	WK36	C-0046	HEU		10	0.00713318	WK15	C-0046-B	HEU		1	0.0181871	WK4	C-0094	HEU
	7	2.12135	WK36	C-0046	HEU		11	0.0213995	WK15	C-0046-B	HEU		2	0.567438	WK4	C-0094	HEU
	8	9.63289	WK36	C-0046	HEU		12	4.06591	WK15	C-0046-B	HEU		3	0.498327	WK4	C-0094	HEU
	9	5.24199	WK36	C-0046	HEU		13	0.0242528	WK15	C-0046-B	HEU		4	97.3629	WK4	C-0094	HEU
	10	0.0254054	WK36	C-0046	HEU		1	9.43785	WK36	C-0046-B	HEU		5	0.0836607	WK4	C-0094	HEU
	1	18.6109	BTH	C-0094	HEU		2	82.4587	WK36	C-0046-B	HEU		6	1.39677	WK4	C-0094	HEU
	2	32.5099	BTH	C-0094	HEU		3	0.25925	WK36	C-0046-B	HEU		7	0.0727484	WK4	C-0094	HEU
	3	1.15049	BTH	C-0094	HEU		4	0.592844	WK36	C-0046-B	HEU		1	3.00984	WK15	C-0094	HEU
	4	4.84731	BTH	C-0094	HEU		5	0.0648125	WK36	C-0046-B	HEU		2	0.308325	WK15	C-0094	HEU
	5	0.228407	BTH	C-0094	HEU		6	0.0495625	WK36	C-0046-B	HEU		3	0.319336	WK15	C-0094	HEU
	6	0.0761357	BTH	C-0094	HEU		7	0.0343125	WK36	C-0046-B	HEU		4	43.9143	WK15	C-0094	HEU
	7	0.016919	BTH	C-0094	HEU		8	0.793	WK36	C-0046-B	HEU		5	26.3728	WK15	C-0094	HEU
	8	30.8773	BTH	C-0094	HEU		9	0.127719	WK36	C-0046-B	HEU		6	25.9727	WK15	C-0094	HEU
	9	11.6572	BTH	C-0094	HEU		10	0.007625	WK36	C-0046-B	HEU		7	0.102775	WK15	C-0094	HEU
	10	0.0253786	BTH	C-0094	HEU		11	0.00953125	WK36	C-0046-B	HEU		1	4.90958	WK36	C-0094	HEU
	1	32.1538	WK4	C-0094	HEU		12	6.15338	WK36	C-0046-B	HEU		2	0.137751	WK36	C-0094	HEU
	2	5.02444	WK4	C-0094	HEU		13	0.0114375	WK36	C-0046-B	HEU		3	0.332015	WK36	C-0094	HEU
	3	0.925726	WK4	C-0094	HEU		1	3.33502	BTH	C-0094-B	HEU		4	65.5023	WK36	C-0094	HEU
	4	10.4296	WK4	C-0094	HEU		2	95.5783	BTH	C-0094-B	HEU		5	22.1779	WK36	C-0094	HEU
	5	1.32586	WK4	C-0094	HEU		3	0	BTH	C-0094-B	HEU		6	6.9158	WK36	C-0094	HEU
	6	0.0281178	WK4	C-0094	HEU		4	0.251568	BTH	C-0094-B	HEU		7	0.0247245	WK36	C-0094	HEU
	7	0.348229	WK4	C-0094	HEU		5	0.062892	BTH	C-0094-B	HEU		1	0.27027	BTH	C-0371	HUU
	8	41.6728	WK4	C-0094	HEU		6	0.055904	BTH	C-0094-B	HEU		2	0.03861	BTH	C-0371	HUU
	9	7.97032	WK4	C-0094	HEU		7	0.05241	BTH	C-0094-B	HEU		3	0.19305	BTH	C-0371	HUU
	10	0.121123	WK4	C-0094	HEU		8	0.440244	BTH	C-0094-B	HEU		4	97.1815	BTH	C-0371	HUU
	1	28.3062	WK15	C-0094	HEU		9	0.003494	BTH	C-0094-B	HEU		5	1.11969	BTH	C-0371	HUU
	2	4.62931	WK15	C-0094	HEU		10	0.001747	BTH	C-0094-B	HEU		6	1.19691	BTH	C-0371	HUU
	3	0.482323	WK15	C-0094	HEU		11	0.145001	BTH	C-0094-B	HEU		7	0	BTH	C-0371	HUU
	4	25.5698	WK15	C-0094	HEU		12	0.062892	BTH	C-0094-B	HEU		1	0.133318	WK4	C-0371	HUU
	5	28.3841	WK15	C-0094	HEU		13	0.010482	BTH	C-0094-B	HEU		2	0.625111	WK4	C-0371	HUU
	6	0.0314919	WK15	C-0094	HEU		1	7.10466	WK4	C-0094-B	HEU		3	0.530308	WK4	C-0371	HUU
	7	0.527075	WK15	C-0094	HEU		2	89.0321	WK4	C-0094-B	HEU		4	96.9189	WK4	C-0371	HUU
	8	9.14756	WK15	C-0094	HEU		3	0.0310422	WK4	C-0094-B	HEU		5	0.577709	WK4	C-0371	HUU
	9	2.85747	WK15	C-0094	HEU		4	0.619843	WK4	C-0094-B	HEU		6	1.05765	WK4	C-0371	HUU
	10	0.0646412	WK15	C-0094	HEU		5	0.225306	WK4	C-0094-B	HEU		7	0.157018	WK4	C-0371	HUU
	1	20.5774	WK36	C-0094	HEU		6	0.0791076	WK4	C-0094-B	HEU		1	0.330125	WK15	C-0371	HUU
	2	9.38232	WK36	C-0094	HEU		7	0.496675	WK4	C-0094-B	HEU		2	0.549179	WK15	C-0371	HUU
	3	0.977141	WK36	C-0094	HEU		8	1.06244	WK4	C-0094-B	HEU		3	0.256078	WK15	C-0371	HUU
	4	11.8451	WK36	C-0094	HEU		9	0.0710967	WK4	C-0094-B	HEU		4	92.6694	WK15	C-0371	HUU
	5	40.936	WK36	C-0094	HEU		10	0.0320436	WK4	C-0094-B	HEU		5	2.97112	WK15	C-0371	HUU
	6	0.0198965	WK36	C-0094	HEU		11	0.115157	WK4	C-0094-B	HEU		6	3.15624	WK15	C-0371	HUU
	7	1.22253	WK36	C-0094	HEU		12	1.12353	WK4	C-0094-B	HEU		7	0.0678761	WK15	C-0371	HUU
	8	9.41106	WK36	C-0094	HEU		13	0.00700953	WK4	C-0094-B	HEU		1	0.414328	WK36	C-0371	HUU
	9	5.57103	WK36	C-0094	HEU		1	5.36117	WK15	C-0094-B	HEU		2	0.142564	WK36	C-0371	HUU
	10	0.0574789	WK36	C-0094	HEU		2	86.2263	WK15	C-0094-B	HEU		3	0.253943	WK36	C-0371	HUU
	1	19.8387	BTH	C-0371	HUU		3	1.9659	WK15	C-0094-B	HEU		4	64.8	WK36	C-0371	HUU
	2	45.3629	BTH	C-0371	HUU		4	0.708471	WK15	C-0094-B	HEU		5	11.4898	WK36	C-0371	HUU
	3	0.322581	BTH	C-0371	HUU		5	0.221656	WK15	C-0094-B	HEU		6	22.8148	WK36	C-0371	HUU
	4	5.04032	BTH	C-0371	HUU		6	0.145009	WK15	C-0094-B	HEU		7	0.0846476	WK36	C-0371	HUU
	5	3.02419	BTH	C-0371	HUU		7	0.44124	WK15	C-0094-B	HEU		1	0.0142837	WK4	C-0065	HEU
	6	0.0403226	BTH	C-0371	HUU		8	1.22843	WK15	C-0094-B	HEU		2	1.5712	WK4	C-0065	HEU
	7	0.0806452	BTH	C-0371	HUU		9	0.207155	WK15	C-0094-B	HEU		3	0.414227	WK4	C-0065	HEU
	8	23.4677	BTH	C-0371	HUU		10	0.00621465	WK15	C-0094-B	HEU		4	96.2291	WK4	C-0065	HEU
	9	2.82258	BTH	C-0371	HUU		11	0.149152	WK15	C-0094-B	HEU		5	0.0357092	WK4	C-0065	HEU
	10	0	BTH	C-0371	HUU		12	3.3352	WK15	C-0094-B	HEU		6	1.59263	WK4	C-0065	HEU
	1	19.8253	WK4	C-0371	HUU		13	0.0041431	WK15	C-0094-B	HEU		7	0.142837	WK4	C-0065	HEU
	2	43.3121	WK4	C-0371	HUU		1	7.46145	WK36	C-0094-B	HEU		1	0	BTH	C-0411	HEU
	3	1.46315	WK4	C-0371	HUU		2	87.4155	WK36	C-0094-B	HEU		2	0.0538102	BTH	C-0411	HEU
	4	5.92539	WK4	C-0371	HUU		3	0.254381	WK36	C-0094-B	HEU		3	0.231798	BTH	C-0411	HEU
	5	2.85714	WK4	C-0371	HUU		4	0.538114	WK36	C-0094-B	HEU		4	98.5016	BTH	C-0411	HEU
	6	1.08462	WK4	C-0371	HUU		5	0.125968	WK36	C-0094-B	HEU		5	0.016557	BTH	C-0411	HEU
	7	0.731574	WK4	C-0371	HUU		6	0.0782712	WK36	C-0094-B	HEU		6	1.12587	BTH	C-0411	HEU
	8	19.8071	WK4	C-0371	HUU		7	0.209131	WK36	C-0094-B	HEU		7	0.0703672	BTH	C-0411	HEU
	9	4.24022	WK4	C-0371	HUU		8	1.05911	WK36	C-0094-B	HEU		1	0.0275982	WK36	C-0411	HEU
	10	0.753412	WK4	C-0371	HUU		9	0.0746022	WK36	C-0094-B	HEU		2	0.0118278	WK36	C-0411	HEU
	1	40.8812	WK15	C-0371	HUU		10	0.0207908	WK36	C-0094-B	HEU		3	0.2129	WK36	C-0411	HEU
	2	22.212	WK15	C-0371	HUU		11	0.0550344	WK36	C-0094-B	HEU		4	89.7335	WK36	C-0411	HEU
	3	2.30597	WK15	C-0371	HUU		12	2.70525	WK36	C-0094-B	HEU		5	0.855543	WK36	C-0411	HEU
	4	7.87967	WK15	C-0371	HUU		13	0.00244597	WK36	C-0094-B	HEU		6	9.12317	WK36	C-0411	HEU
	5	10.6061	WK15	C-0371	HUU		1	3.70161	WK36	C-0371-B	HUU		7	0.0354834	WK36	C-0411	HEU
	6	0.366808	WK15	C-0371	HUU		2	88.3844	WK36	C-0371-B	HUU		1	0.022108	BTH	C-0065	HEU
	7	1.26146	WK15	C-0371	HUU		3	3.62808	WK36	C-0371-B	HUU		2	4.96325	BTH	C-0065	HEU
	8	11.0154	WK15	C-0371	HUU		4	0.383423	WK36	C-0371-B	HUU		3	6.29525	BTH	C-0065	HEU
	9	3.12682	WK15	C-0371	HUU		5	0.0945428	WK36	C-0371-B	HUU		4	88.0783	BTH	C-0065	HEU
	10	0.344442	WK15	C-0371	HUU		6	0.19959	WK36	C-0371-B	HUU		5	0	BTH	C-0065	HEU
	1	60.9317	WK36	C-0371	HUU		7	0.0433321	WK36	C-0371-B	HUU		6	0.447687	BTH	C-0065	HEU
	2	27.0862	WK36	C-0371	HUU		8	0.190399	WK36	C-0371-B	HUU		7	0.193445	BTH	C-0065	HEU
	3	0.777861	WK36	C-0371	HUU		9	0.407059	WK36	C-0371-B	HUU		1	0.348798	WK15	C-0065	HEU
	4	3.41703	WK36	C-0371	HUU		10	0.0118178	WK36	C-0371-B	HUU		2	0.310977	WK15	C-0065	HEU
	5	3.02169	WK36	C-0371	HUU		11	0.0879773	WK36	C-0371-B	HUU		3	1.87006	WK15	C-0065	HEU
	6	0.0534245	WK36	C-0371	HUU		12	2.84154	WK36	C-0371-B	HUU		4	87.2205	WK15	C-0065	HEU
	7	3.05375	WK36	C-0371	HUU		13	0.0262619	WK36	C-0371-B	HUU		5	1.49605	WK15	C-0065	HEU
	8	1.43819	WK36	C-0371	HUU		1	8.84457	WK4	C-0065-B	HEU		6	8.71155	WK15	C-0065	HEU
	9	0.196602	WK36	C-0371	HUU		2	85.1359	WK4	C-0065-B	HEU		7	0.0420239	WK15	C-0065	HEU
	10	0.0235068	WK36	C-0371	HUU		3	0.0786184	WK4	C-0065-B	HEU		1	5.64645	WK36	C-0065	HEU
	1	34.7904	WK4	C-0065	HEU		4	0.560811	WK4	C-0065-B	HEU		2	0.036713	WK36	C-0065	HEU
	2	41.8066	WK4	C-0065	HEU		5	0.107445	WK4	C-0065-B	HEU		3	0.41608	WK36	C-0065	HEU
	3	0.374463	WK4	C-0065	HEU		6	0.102204	WK4	C-0065-B	HEU		4	26.6671	WK36	C-0065	HEU
	4	4.02046	WK4	C-0065	HEU		7	0.951283	WK4	C-0065-B	HEU		5	38.004	WK36	C-0065	HEU
	5	3.82135	WK4	C-0065	HEU		8	1.23955	WK4	C-0065-B	HEU		6	29.2088	WK36	C-0065	HEU
	6	0.179012	WK4	C-0065	HEU		9	0.89625	WK4	C-0065-B	HEU		7	0.020804	WK36	C-0065	HEU
	7	0.118732	WK4	C-0065	HEU		10	0.25682	WK4	C-0065-B	HEU		1	0.00854628	WK4	C-0411	HEU
	8	13.3364	WK4	C-0065	HEU		11	0.159857	WK4	C-0065-B	HEU		2	0.158106	WK4	C-0411	HEU
	9	1.47959	WK4	C-0065	HEU		12	1.40989	WK4	C-0065-B	HEU		3	2.92283	WK4	C-0411	HEU
	10	0.073066	WK4	C-0065	HEU		13	0.25682	WK4	C-0065-B	HEU		4	93.945	WK4	C-0411	HEU
	1	24.2435	BTH	C-0411	HEU		1	1.28535	BTH	C-0411-B	HEU		5	0.0427314	WK4	C-0411	HEU
	2	37.9424	BTH	C-0411	HEU		2	97.6804	BTH	C-0411-B	HEU		6	2.90573	WK4	C-0411	HEU
	3	3.67688	BTH	C-0411	HEU		3	0.00120126	BTH	C-0411-B	HEU		7	0.0170926	WK4	C-0411	HEU
	4	5.06143	BTH	C-0411	HEU		4	0.205415	BTH	C-0411-B	HEU		1	0.140267	WK15	C-0411	HEU
	5	0.0733541	BTH	C-0411	HEU		5	0.0432453	BTH	C-0411-B	HEU		2	0.83659	WK15	C-0411	HEU
	6	0.0366771	BTH	C-0411	HEU		6	0.0768806	BTH	C-0411-B	HEU		3	4.32321	WK15	C-0411	HEU
	7	0.0275078	BTH	C-0411	HEU		7	0.0192201	BTH	C-0411-B	HEU		4	85.1969	WK15	C-0411	HEU
	8	23.1065	BTH	C-0411	HEU		8	0.469692	BTH	C-0411-B	HEU		5	0.430819	WK15	C-0411	HEU
	9	5.79498	BTH	C-0411	HEU		9	0.00360378	BTH	C-0411-B	HEU		6	8.97706	WK15	C-0411	HEU
	10	0.0366771	BTH	C-0411	HEU		10	0	BTH	C-0411-B	HEU		7	0.0951808	WK15	C-0411	HEU
	1	32.0783	WK36	C-0411	HEU		11	0.100906	BTH	C-0411-B	HEU		1	0.0867553	BTH	C-0127	HEU
	2	22.3364	WK36	C-0411	HEU		12	0.112918	BTH	C-0411-B	HEU		2	0	BTH	C-0127	HEU
	3	4.27872	WK36	C-0411	HEU		13	0.00120126	BTH	C-0411-B	HEU		3	0.0289184	BTH	C-0127	HEU
	4	7.80806	WK36	C-0411	HEU		1	8.28953	WK36	C-0411-B	HEU		4	98.9589	BTH	C-0127	HEU
	5	5.62035	WK36	C-0411	HEU		2	88.3923	WK36	C-0411-B	HEU		5	0.318103	BTH	C-0127	HEU
	6	0.0181302	WK36	C-0411	HEU		3	0.0704742	WK36	C-0411-B	HEU		6	0.578369	BTH	C-0127	HEU
	7	0.779598	WK36	C-0411	HEU		4	0.24666	WK36	C-0411-B	HEU		7	0.0289184	BTH	C-0127	HEU
	8	19.363	WK36	C-0411	HEU		5	0.0587285	WK36	C-0411-B	HEU		1	0	WK4	C-0127	HEU
	9	7.68719	WK36	C-0411	HEU		6	0.0543239	WK36	C-0411-B	HEU		2	0.119947	WK4	C-0127	HEU
	10	0.030217	WK36	C-0411	HEU		7	0.0102775	WK36	C-0411-B	HEU		3	0.451675	WK4	C-0127	HEU
	1	42.3715	BTH	C-0065	HEU		8	0.762003	WK36	C-0411-B	HEU		4	98.7162	WK4	C-0127	HEU
	2	13.9409	BTH	C-0065	HEU		9	0.00880928	WK36	C-0411-B	HEU		5	0.0131192	WK4	C-0127	HEU
	3	0.33358	BTH	C-0065	HEU		10	0	WK36	C-0411-B	HEU		6	0.577244	WK4	C-0127	HEU
	4	7.10195	BTH	C-0065	HEU		11	0.0381735	WK36	C-0411-B	HEU		7	0.121821	WK4	C-0127	HEU
	5	2.28269	BTH	C-0065	HEU		12	2.06284	WK36	C-0411-B	HEU		1	0.0196104	WK15	C-0127	HEU
	6	0.324472	BTH	C-0065	HEU		13	0.00587285	WK36	C-0411-B	HEU		2	0.0130736	WK15	C-0127	HEU
	7	0.00341549	BTH	C-0065	HEU		1	1.62668	BTH	C-0065-B	HEU		3	0.104589	WK15	C-0127	HEU
	8	30.8419	BTH	C-0065	HEU		2	83.9896	BTH	C-0065-B	HEU		4	82.6252	WK15	C-0127	HEU
	9	1.76467	BTH	C-0065	HEU		3	0.0131944	BTH	C-0065-B	HEU		5	1.2616	WK15	C-0127	HEU
	10	1.03489	BTH	C-0065	HEU		4	6.53309	BTH	C-0065-B	HEU		6	15.9302	WK15	C-0127	HEU
	1	30.5532	WK15	C-0065	HEU		5	0.835014	BTH	C-0065-B	HEU		7	0.0457576	WK15	C-0127	HEU
	2	23.8598	WK15	C-0065	HEU		6	0.179066	BTH	C-0065-B	HEU		1	7.79687	WK36	C-0127	HEU
	3	3.33287	WK15	C-0065	HEU		7	2.78212	BTH	C-0065-B	HEU		2	0.0398477	WK36	C-0127	HEU
	4	6.83681	WK15	C-0065	HEU		8	0.61825	BTH	C-0065-B	HEU		3	0.208094	WK36	C-0127	HEU
	5	20.3256	WK15	C-0065	HEU		9	1.97915	BTH	C-0065-B	HEU		4	61.3123	WK36	C-0127	HEU
	6	0.259346	WK15	C-0065	HEU		10	0.904756	BTH	C-0065-B	HEU		5	24.0769	WK36	C-0127	HEU
	7	0.13795	WK15	C-0065	HEU		11	0.263887	BTH	C-0065-B	HEU		6	6.55716	WK36	C-0127	HEU
	8	10.0979	WK15	C-0065	HEU		12	0.120634	BTH	C-0065-B	HEU		7	0.00885504	WK36	C-0127	HEU
	9	4.3675	WK15	C-0065	HEU		13	0.154562	BTH	C-0065-B	HEU		1	0.0694043	BTH	C-0099	HEU
	10	0.228997	WK15	C-0065	HEU		1	8.63904	WK15	C-0065-B	HEU		2	0.0308463	BTH	C-0099	HEU
	1	48.8344	WK36	C-0065	HEU		2	84.6844	WK15	C-0065-B	HEU		3	0.530172	BTH	C-0099	HEU
	2	7.30968	WK36	C-0065	HEU		3	0.14311	WK15	C-0065-B	HEU		4	97.9429	BTH	C-0099	HEU
	3	0.18754	WK36	C-0065	HEU		4	1.85335	WK15	C-0065-B	HEU		5	0.599576	BTH	C-0099	HEU
	4	6.44831	WK36	C-0065	HEU		5	0.323061	WK15	C-0065-B	HEU		6	0.786582	BTH	C-0099	HEU
	5	28.9182	WK36	C-0065	HEU		6	0.0750974	WK15	C-0065-B	HEU		7	0.0404858	BTH	C-0099	HEU
	6	0.143926	WK36	C-0065	HEU		7	0.296139	WK15	C-0065-B	HEU		1	0.138304	WK4	C-0099	HEU
	7	0.159191	WK36	C-0065	HEU		8	0.959263	WK15	C-0065-B	HEU		2	0.0900582	WK4	C-0099	HEU
	8	4.52057	WK36	C-0065	HEU		9	0.385406	WK15	C-0065-B	HEU		3	0.241227	WK4	C-0099	HEU
	9	3.21216	WK36	C-0065	HEU		10	0.174283	WK15	C-0065-B	HEU		4	92.8339	WK4	C-0099	HEU
	10	0.266044	WK36	C-0065	HEU		11	0.0850159	WK15	C-0065-B	HEU		5	2.14853	WK4	C-0099	HEU
	1	28.1209	WK4	C-0411	HEU		12	2.3351	WK15	C-0065-B	HEU		6	4.51256	WK4	C-0099	HEU
	2	24.421	WK4	C-0411	HEU		13	0.0467588	WK15	C-0065-B	HEU		7	0.03538	WK4	C-0099	HEU
	3	4.13542	WK4	C-0411	HEU		1	12.1572	WK36	C-0065-B	HEU		1	1.78888	WK15	C-0099	HEU
	4	8.80569	WK4	C-0411	HEU		2	79.1784	WK36	C-0065-B	HEU		2	0.0416826	WK15	C-0099	HEU
	5	0.192986	WK4	C-0411	HEU		3	1.94675	WK36	C-0065-B	HEU		3	0.204939	WK15	C-0099	HEU
	6	0.181959	WK4	C-0411	HEU		4	1.43137	WK36	C-0065-B	HEU		4	43.7389	WK15	C-0099	HEU
	7	2.24967	WK4	C-0411	HEU		5	0.384196	WK36	C-0065-B	HEU		5	17.8297	WK15	C-0099	HEU
	8	25.6562	WK4	C-0411	HEU		6	0.0901924	WK36	C-0065-B	HEU		6	36.2847	WK15	C-0099	HEU
	9	5.76753	WK4	C-0411	HEU		7	0.0691085	WK36	C-0065-B	HEU		7	0.111154	WK15	C-0099	HEU
	10	0.468681	WK4	C-0411	HEU		8	0.751994	WK36	C-0065-B	HEU		1	6.51004	WK36	C-0099	HEU
	1	33.3531	WK15	C-0411	HEU		9	0.25535	WK36	C-0065-B	HEU		2	0.0334039	WK36	C-0099	HEU
	2	7.64241	WK15	C-0411	HEU		10	0.01757	WK36	C-0065-B	HEU		3	0.861077	WK36	C-0099	HEU
	3	1.88178	WK15	C-0411	HEU		11	0.0351399	WK36	C-0065-B	HEU		4	48.6768	WK36	C-0099	HEU
	4	17.3892	WK15	C-0411	HEU		12	3.66509	WK36	C-0065-B	HEU		5	26.7565	WK36	C-0099	HEU
	5	2.14763	WK15	C-0411	HEU		13	0.01757	WK36	C-0065-B	HEU		6	17.0582	WK36	C-0099	HEU
	6	0.273859	WK15	C-0411	HEU		1	3.52364	WK4	C-0411-B	HEU		7	0.103923	WK36	C-0099	HEU
	7	1.89619	WK15	C-0411	HEU		2	88.9359	WK4	C-0411-B	HEU		1	0.0275406	BTH	C-0020	HEU
	8	27.8743	WK15	C-0411	HEU		3	0.0168359	WK4	C-0411-B	HEU		2	0.0413109	BTH	C-0020	HEU
	9	5.58767	WK15	C-0411	HEU		4	3.90196	WK4	C-0411-B	HEU		3	0.137703	BTH	C-0020	HEU
	10	1.95384	WK15	C-0411	HEU		5	0.687299	WK4	C-0411-B	HEU		4	99.3253	BTH	C-0020	HEU
	1	32.8028	WK4	C-0127	HEU		6	0.120822	WK4	C-0411-B	HEU		5	0.0550812	BTH	C-0020	HEU
	2	21.9904	WK4	C-0127	HEU		7	0.166378	WK4	C-0411-B	HEU		6	0.385569	BTH	C-0020	HEU
	3	2.19367	WK4	C-0127	HEU		8	1.47165	WK4	C-0411-B	HEU		7	0.0275406	BTH	C-0020	HEU
	4	11.9791	WK4	C-0127	HEU		9	0.0326814	WK4	C-0411-B	HEU		1	0.00436891	WK4	C-0020	HEU
	5	0.532287	WK4	C-0127	HEU		10	0.00792275	WK4	C-0411-B	HEU		2	6.55774	WK4	C-0020	HEU
	6	0.00537663	WK4	C-0127	HEU		11	0.0534786	WK4	C-0411-B	HEU		3	0.183494	WK4	C-0020	HEU
	7	0.268832	WK4	C-0127	HEU		12	1.07155	WK4	C-0411-B	HEU		4	91.7733	WK4	C-0020	HEU
	8	17.4364	WK4	C-0127	HEU		13	0.00990344	WK4	C-0411-B	HEU		5	0.0699026	WK4	C-0020	HEU
	9	12.7211	WK4	C-0127	HEU		1	5.07071	WK15	C-0411-B	HEU		6	1.41116	WK4	C-0020	HEU
	10	0.0698962	WK4	C-0127	HEU		2	80.9654	WK15	C-0411-B	HEU		7	0	WK4	C-0020	HEU
	1	53.6782	WK15	C-0127	HEU		3	0.175979	WK15	C-0411-B	HEU		1	0.173815	WK15	C-0020	HEU
	2	21.6983	WK15	C-0127	HEU		4	4.90981	WK15	C-0411-B	HEU		2	0.112469	WK15	C-0020	HEU
	3	6.41781	WK15	C-0127	HEU		5	1.78619	WK15	C-0411-B	HEU		3	0.235162	WK15	C-0020	HEU
	4	4.95525	WK15	C-0127	HEU		6	0.227516	WK15	C-0411-B	HEU		4	79.0962	WK15	C-0020	HEU
	5	2.83781	WK15	C-0127	HEU		7	1.11495	WK15	C-0411-B	HEU		5	4.57032	WK15	C-0020	HEU
	6	0	WK15	C-0127	HEU		8	1.36635	WK15	C-0411-B	HEU		6	15.807	WK15	C-0020	HEU
	7	1.28793	WK15	C-0127	HEU		9	0.164666	WK15	C-0411-B	HEU		7	0.00511221	WK15	C-0020	HEU
	8	2.81598	WK15	C-0127	HEU		10	0.0326818	WK15	C-0411-B	HEU		1	0.0327905	WK4	C-0107	HEU
	9	6.30867	WK15	C-0127	HEU		11	0.121928	WK15	C-0411-B	HEU		2	0.193099	WK4	C-0107	HEU
	10	0	WK15	C-0127	HEU		12	4.04626	WK15	C-0411-B	HEU		3	0.240463	WK4	C-0107	HEU
	1	25.0784	WK36	C-0127	HEU		13	0.0175979	WK15	C-0411-B	HEU		4	98.1018	WK4	C-0107	HEU
	2	18.3589	WK36	C-0127	HEU		1	2.58621	BTH	C-0127-B	HEU		5	0.21496	WK4	C-0107	HEU
	3	10.9625	WK36	C-0127	HEU		2	96.4676	BTH	C-0127-B	HEU		6	1.20596	WK4	C-0107	HEU
	4	18.1113	WK36	C-0127	HEU		3	0.0315391	BTH	C-0127-B	HEU		7	0.0109302	WK4	C-0107	HEU
	5	14.4131	WK36	C-0127	HEU		4	0.178722	BTH	C-0127-B	HEU		1	0.0166785	BTH	C-0107	HEU
	6	0	WK36	C-0127	HEU		5	0.010513	BTH	C-0127-B	HEU		2	0.0500354	BTH	C-0107	HEU
	7	2.39392	WK36	C-0127	HEU		6	0.0210261	BTH	C-0127-B	HEU		3	0.141767	BTH	C-0107	HEU
	8	4.45765	WK36	C-0127	HEU		7	0	BTH	C-0127-B	HEU		4	99.1494	BTH	C-0107	HEU
	9	6.20769	WK36	C-0127	HEU		8	0.525652	BTH	C-0127-B	HEU		5	0.0667139	BTH	C-0107	HEU
	10	0.0165098	WK36	C-0127	HEU		9	0.010513	BTH	C-0127-B	HEU		6	0.529542	BTH	C-0107	HEU
	1	28.9298	BTH	C-0099	HEU		10	0	BTH	C-0127-B	HEU		7	0.0458658	BTH	C-0107	HEU
	2	46.5525	BTH	C-0099	HEU		11	0	BTH	C-0127-B	HEU		1	8.59947	WK15	C-0107	HEU
	3	1.98979	BTH	C-0099	HEU		12	0.168209	BTH	C-0127-B	HEU		2	0.0830799	WK15	C-0107	HEU
	4	2.97604	BTH	C-0099	HEU		13	0	BTH	C-0127-B	HEU		3	0.336544	WK15	C-0107	HEU
	5	0.389307	BTH	C-0099	HEU		1	4.91366	WK4	C-0127-B	HEU		4	38.8363	WK15	C-0107	HEU
	6	0.155723	BTH	C-0099	HEU		2	92.7124	WK4	C-0127-B	HEU		5	31.3817	WK15	C-0107	HEU
	7	0.00865127	BTH	C-0099	HEU		3	0.0180815	WK4	C-0127-B	HEU		6	20.7517	WK15	C-0107	HEU
	8	10.6324	BTH	C-0099	HEU		4	0.434711	WK4	C-0127-B	HEU		7	0.0112651	WK15	C-0107	HEU
	9	8.31387	BTH	C-0099	HEU		5	0.131091	WK4	C-0127-B	HEU		1	19.3601	WK36	C-0107	HEU
	10	0.0519076	BTH	C-0099	HEU		6	0.109996	WK4	C-0127-B	HEU		2	0.0864429	WK36	C-0107	HEU
	1	43.9769	WK4	C-0099	HEU		7	0.0730796	WK4	C-0127-B	HEU		3	0.430156	WK36	C-0107	HEU
	2	34.5697	WK4	C-0099	HEU		8	0.725522	WK4	C-0127-B	HEU		4	18.402	WK36	C-0107	HEU
	3	0.588301	WK4	C-0099	HEU		9	0.0308893	WK4	C-0127-B	HEU		5	41.6356	WK36	C-0107	HEU
	4	4.75123	WK4	C-0099	HEU		10	0.0128078	WK4	C-0127-B	HEU		6	20.0424	WK36	C-0107	HEU
	5	1.03653	WK4	C-0099	HEU		11	0.15294	WK4	C-0127-B	HEU		7	0.0432214	WK36	C-0107	HEU
	6	0.0952488	WK4	C-0099	HEU		12	0.668264	WK4	C-0127-B	HEU		1	0.3367	BTH	C-0343	HUU
	7	1.29987	WK4	C-0099	HEU		13	0.0165748	WK4	C-0127-B	HEU		2	0.16835	BTH	C-0343	HUU
	8	8.33707	WK4	C-0099	HEU		1	3.1798	WK15	C-0127-B	HEU		3	0.841751	BTH	C-0343	HUU
	9	5.24989	WK4	C-0099	HEU		2	94.3047	WK15	C-0127-B	HEU		4	94.9495	BTH	C-0343	HUU
	10	0.0952488	WK4	C-0099	HEU		3	0.160268	WK15	C-0127-B	HEU		5	0.673401	BTH	C-0343	HUU
	1	38.857	WK15	C-0099	HEU		4	0.206722	WK15	C-0127-B	HEU		6	3.0303	BTH	C-0343	HUU
	2	5.88473	WK15	C-0099	HEU		5	0.0418089	WK15	C-0127-B	HEU		7	0	BTH	C-0343	HUU
	3	0.145502	WK15	C-0099	HEU		6	0.0371635	WK15	C-0127-B	HEU		1	0.094677	WK4	C-0343	HUU
	4	21.025	WK15	C-0099	HEU		7	0.0116136	WK15	C-0127-B	HEU		2	0.0105197	WK4	C-0343	HUU
	5	22.8033	WK15	C-0099	HEU		8	0.464544	WK15	C-0127-B	HEU		3	2.36693	WK4	C-0343	HUU
	6	0.0161668	WK15	C-0099	HEU		9	0.0371635	WK15	C-0127-B	HEU		4	95.466	WK4	C-0343	HUU
	7	1.18018	WK15	C-0099	HEU		10	0.00929087	WK15	C-0127-B	HEU		5	0.199874	WK4	C-0343	HUU
	8	5.98173	WK15	C-0099	HEU		11	0.0371635	WK15	C-0127-B	HEU		6	1.86198	WK4	C-0343	HUU
	9	3.99321	WK15	C-0099	HEU		12	1.50512	WK15	C-0127-B	HEU		7	0	WK4	C-0343	HUU
	10	0.113168	WK15	C-0099	HEU		13	0.00464544	WK15	C-0127-B	HEU		1	15.8441	WK15	C-0343	HUU
	1	46.2195	WK36	C-0099	HEU		1	3.15059	WK36	C-0127-B	HEU		2	0.29581	WK15	C-0343	HUU
	2	16.0812	WK36	C-0099	HEU		2	93.598	WK36	C-0127-B	HEU		3	3.83337	WK15	C-0343	HUU
	3	0.577545	WK36	C-0099	HEU		3	0.152486	WK36	C-0127-B	HEU		4	35.0109	WK15	C-0343	HUU
	4	6.41128	WK36	C-0099	HEU		4	0.290895	WK36	C-0127-B	HEU		5	10.7869	WK15	C-0343	HUU
	5	23.939	WK36	C-0099	HEU		5	0.0656861	WK36	C-0127-B	HEU		6	34.16	WK15	C-0343	HUU
	6	0.302019	WK36	C-0099	HEU		6	0.0609942	WK36	C-0127-B	HEU		7	0.0688873	WK15	C-0343	HUU
	7	2.33667	WK36	C-0099	HEU		7	0.0211134	WK36	C-0127-B	HEU		1	19.1903	WK36	C-0343	HUU
	8	2.2466	WK36	C-0099	HEU		8	0.574753	WK36	C-0127-B	HEU		2	0.0675167	WK36	C-0343	HUU
	9	1.17628	WK36	C-0099	HEU		9	0.0375349	WK36	C-0127-B	HEU		3	3.24599	WK36	C-0343	HUU
	10	0.710009	WK36	C-0099	HEU		10	0.00469186	WK36	C-0127-B	HEU		4	60.7079	WK36	C-0343	HUU
	1	32.3444	BTH	C-0020	HEU		11	0.0140756	WK36	C-0127-B	HEU		5	8.4266	WK36	C-0343	HUU
	2	24.2826	BTH	C-0020	HEU		12	2.02923	WK36	C-0127-B	HEU		6	8.35908	WK36	C-0343	HUU
	3	1.04572	BTH	C-0020	HEU		13	0	WK36	C-0127-B	HEU		7	0.0025968	WK36	C-0343	HUU
	4	7.07685	BTH	C-0020	HEU		1	2.72627	BTH	C-0099-B	HEU		1	0	BTH	C-0011	HEU
	5	1.71449	BTH	C-0020	HEU		2	95.1535	BTH	C-0099-B	HEU		2	0.206375	BTH	C-0011	HEU
	6	0	BTH	C-0020	HEU		3	0.00601495	BTH	C-0099-B	HEU		3	0.687916	BTH	C-0011	HEU
	7	0	BTH	C-0020	HEU		4	0.8248	BTH	C-0099-B	HEU		4	98.5324	BTH	C-0011	HEU
	8	32.1498	BTH	C-0020	HEU		5	0.165411	BTH	C-0099-B	HEU		5	0	BTH	C-0011	HEU
	9	1.38619	BTH	C-0020	HEU		6	0.0691719	BTH	C-0099-B	HEU		6	0.573263	BTH	C-0011	HEU
	10	0	BTH	C-0020	HEU		7	0.0218042	BTH	C-0099-B	HEU		7	0	BTH	C-0011	HEU
	1	28.7905	WK4	C-0020	HEU		8	0.786454	BTH	C-0099-B	HEU		1	9.26033	WK36	C-0011	HEU
	2	28.9401	WK4	C-0020	HEU		9	0.011278	BTH	C-0099-B	HEU		2	0.128082	WK36	C-0011	HEU
	3	1.04242	WK4	C-0020	HEU		10	0	BTH	C-0099-B	HEU		3	0.256164	WK36	C-0011	HEU
	4	11.6119	WK4	C-0020	HEU		11	0.0609013	BTH	C-0099-B	HEU		4	53.7176	WK36	C-0011	HEU
	5	2.07203	WK4	C-0020	HEU		12	0.162404	BTH	C-0099-B	HEU		5	14.4669	WK36	C-0011	HEU
	6	0.0170889	WK4	C-0020	HEU		13	0.0120299	BTH	C-0099-B	HEU		6	22.171	WK36	C-0011	HEU
	7	0.0341778	WK4	C-0020	HEU		1	9.44809	WK4	C-0099-B	HEU		7	0	WK36	C-0011	HEU
	8	26.3126	WK4	C-0020	HEU		2	85.4299	WK4	C-0099-B	HEU		1	0.240674	BTH	C-0079	HEU
	9	1.17059	WK4	C-0020	HEU		3	0.0617587	WK4	C-0099-B	HEU		2	0.722022	BTH	C-0079	HEU
	10	0.00854445	WK4	C-0020	HEU		4	0.404862	WK4	C-0099-B	HEU		3	0.722022	BTH	C-0079	HEU
	1	33.7671	WK15	C-0020	HEU		5	0.0833252	WK4	C-0099-B	HEU		4	94.7052	BTH	C-0079	HEU
	2	11.9834	WK15	C-0020	HEU		6	0.0725419	WK4	C-0099-B	HEU		5	0.601685	BTH	C-0079	HEU
	3	6.71147	WK15	C-0020	HEU		7	0.0372512	WK4	C-0099-B	HEU		6	3.00842	BTH	C-0079	HEU
	4	12.0358	WK15	C-0020	HEU		8	2.41839	WK4	C-0099-B	HEU		7	0	BTH	C-0079	HEU
	5	10.2722	WK15	C-0020	HEU		9	0.0833252	WK4	C-0099-B	HEU		1	0.0279057	WK4	C-0079	HEU
	6	0.00476667	WK15	C-0020	HEU		10	0.00196059	WK4	C-0099-B	HEU		2	0.237198	WK4	C-0079	HEU
	7	0.119167	WK15	C-0020	HEU		11	0.0686207	WK4	C-0099-B	HEU		3	0.39068	WK4	C-0079	HEU
	8	22.7132	WK15	C-0020	HEU		12	1.86648	WK4	C-0099-B	HEU		4	97.4466	WK4	C-0079	HEU
	9	2.36427	WK15	C-0020	HEU		13	0.0235271	WK4	C-0099-B	HEU		5	0.19534	WK4	C-0079	HEU
	10	0.0286	WK15	C-0020	HEU		1	6.50564	WK15	C-0099-B	HEU		6	1.70225	WK4	C-0079	HEU
	1	45.1424	WK4	C-0107	HEU		2	84.8289	WK15	C-0099-B	HEU		7	0	WK4	C-0079	HEU
	2	12.9766	WK4	C-0107	HEU		3	2.77444	WK15	C-0099-B	HEU		1	10.4232	WK15	C-0079	HEU
	3	0.773235	WK4	C-0107	HEU		4	0.421053	WK15	C-0099-B	HEU		2	0.257504	WK15	C-0079	HEU
	4	7.80126	WK4	C-0107	HEU		5	0.0864662	WK15	C-0099-B	HEU		3	0.0653369	WK15	C-0079	HEU
	5	3.98484	WK4	C-0107	HEU		6	0.131579	WK15	C-0099-B	HEU		4	23.2753	WK15	C-0079	HEU
	6	0.0153116	WK4	C-0107	HEU		7	0.037594	WK15	C-0099-B	HEU		5	32.6992	WK15	C-0079	HEU
	7	0.114837	WK4	C-0107	HEU		8	1.16541	WK15	C-0099-B	HEU		6	33.2795	WK15	C-0079	HEU
	8	25.4861	WK4	C-0107	HEU		9	0.0582707	WK15	C-0099-B	HEU		7	0	WK15	C-0079	HEU
	9	3.70158	WK4	C-0107	HEU		10	0.0018797	WK15	C-0099-B	HEU		1	40.2299	WK36	C-0079	HEU
	10	0.0038279	WK4	C-0107	HEU		11	0.133459	WK15	C-0099-B	HEU		2	0	WK36	C-0079	HEU
	1	30.4582	BTH	C-0107	HEU		12	3.84586	WK15	C-0099-B	HEU		3	0.492611	WK36	C-0079	HEU
	2	25.3282	BTH	C-0107	HEU		13	0.0093985	WK15	C-0099-B	HEU		4	16.5846	WK36	C-0079	HEU
	3	1.04339	BTH	C-0107	HEU		1	7.94837	WK36	C-0099-B	HEU		5	32.3481	WK36	C-0079	HEU
	4	5.26041	BTH	C-0107	HEU		2	82.7997	WK36	C-0099-B	HEU		6	10.3448	WK36	C-0079	HEU
	5	1.75637	BTH	C-0107	HEU		3	1.91275	WK36	C-0099-B	HEU		7	0	WK36	C-0079	HEU
	6	0.0434745	BTH	C-0107	HEU		4	1.65718	WK36	C-0099-B	HEU		1	0.0152841	WK4	C-0377	HUU
	7	0.0260847	BTH	C-0107	HEU		5	0.514354	WK36	C-0099-B	HEU		2	0.790952	WK4	C-0377	HUU
	8	31.0929	BTH	C-0107	HEU		6	0.221815	WK36	C-0099-B	HEU		3	10.1334	WK4	C-0377	HUU
	9	4.97348	BTH	C-0107	HEU		7	0.0546501	WK36	C-0099-B	HEU		4	86.5424	WK4	C-0377	HUU
	10	0.0173898	BTH	C-0107	HEU		8	0.969235	WK36	C-0099-B	HEU		5	0.0267472	WK4	C-0377	HUU
	1	29.2448	WK15	C-0107	HEU		9	0.261999	WK36	C-0099-B	HEU		6	2.36903	WK4	C-0377	HUU
	2	4.88699	WK15	C-0107	HEU		10	0.00160736	WK36	C-0099-B	HEU		7	0.122273	WK4	C-0377	HUU
	3	2.90028	WK15	C-0107	HEU		11	0.216993	WK36	C-0099-B	HEU		1	0.160807	WK15	C-0377	HUU
	4	16.2409	WK15	C-0107	HEU		12	3.42527	WK36	C-0099-B	HEU		2	1.43264	WK15	C-0377	HUU
	5	32.3379	WK15	C-0107	HEU		13	0.0160736	WK36	C-0099-B	HEU		3	6.20569	WK15	C-0377	HUU
	6	0.0122745	WK15	C-0107	HEU		1	1.37182	BTH	C-0020-B	HEU		4	87.4132	WK15	C-0377	HUU
	7	0.312122	WK15	C-0107	HEU		2	97.8218	BTH	C-0020-B	HEU		5	0.394708	WK15	C-0377	HUU
	8	11.8676	WK15	C-0107	HEU		3	0	BTH	C-0020-B	HEU		6	4.29793	WK15	C-0377	HUU
	9	2.03756	WK15	C-0107	HEU		4	0.167175	BTH	C-0020-B	HEU		7	0.0950223	WK15	C-0377	HUU
	10	0.159568	WK15	C-0107	HEU		5	0.0147507	BTH	C-0020-B	HEU		1	10.392	WK36	C-0377	HUU
	1	32.4648	WK36	C-0107	HEU		6	0.0393352	BTH	C-0020-B	HEU		2	0	WK36	C-0377	HUU
	2	11.5014	WK36	C-0107	HEU		7	0.0196676	BTH	C-0020-B	HEU		3	0.501367	WK36	C-0377	HUU
	3	2.10013	WK36	C-0107	HEU		8	0.447438	BTH	C-0020-B	HEU		4	14.4257	WK36	C-0377	HUU
	4	10.2151	WK36	C-0107	HEU		9	0.0049169	BTH	C-0020-B	HEU		5	52.6664	WK36	C-0377	HUU
	5	28.6613	WK36	C-0107	HEU		10	0	BTH	C-0020-B	HEU		6	21.969	WK36	C-0377	HUU
	6	0.151634	WK36	C-0107	HEU		11	0.0295014	BTH	C-0020-B	HEU		7	0.0455789	WK36	C-0377	HUU
	7	1.25351	WK36	C-0107	HEU		12	0.0835874	BTH	C-0020-B	HEU		1	0.323887	BTH	C-0377	HUU
	8	10.814	WK36	C-0107	HEU		13	0	BTH	C-0020-B	HEU		2	0.0809717	BTH	C-0377	HUU
	9	2.35538	WK36	C-0107	HEU		1	4.77774	WK4	C-0020-B	HEU		3	73.3603	BTH	C-0377	HUU
	10	0.482701	WK36	C-0107	HEU		2	92.5067	WK4	C-0020-B	HEU		4	24.3725	BTH	C-0377	HUU
	1	44.8864	BTH	C-0343	HUU		3	0.0214955	WK4	C-0020-B	HEU		5	0.0809717	BTH	C-0377	HUU
	2	24.2424	BTH	C-0343	HUU		4	0.212089	WK4	C-0020-B	HEU		6	1.53846	BTH	C-0377	HUU
	3	1.42045	BTH	C-0343	HUU		5	0.0386919	WK4	C-0020-B	HEU		7	0.242915	BTH	C-0377	HUU
	4	4.45076	BTH	C-0343	HUU		6	0.0200625	WK4	C-0020-B	HEU		1	0.519584	WK4	C-0037	HEU
	5	0.757576	BTH	C-0343	HUU		7	0.199192	WK4	C-0020-B	HEU		2	0.0114194	WK4	C-0037	HEU
	6	0.284091	BTH	C-0343	HUU		8	1.20805	WK4	C-0020-B	HEU		3	0.553843	WK4	C-0037	HEU
	7	0	BTH	C-0343	HUU		9	0.0888481	WK4	C-0020-B	HEU		4	92.9542	WK4	C-0037	HEU
	8	15.2462	BTH	C-0343	HUU		10	0.0315268	WK4	C-0020-B	HEU		5	1.88421	WK4	C-0037	HEU
	9	8.71212	BTH	C-0343	HUU		11	0.0257946	WK4	C-0020-B	HEU		6	4.07103	WK4	C-0037	HEU
	10	0	BTH	C-0343	HUU		12	0.745178	WK4	C-0020-B	HEU		7	0.00570972	WK4	C-0037	HEU
	1	38.8474	WK4	C-0343	HUU		13	0.124674	WK4	C-0020-B	HEU		1	3.19111	WK15	C-0037	HEU
	2	9.17823	WK4	C-0343	HUU		1	4.25743	WK15	C-0020-B	HEU		2	0.00642075	WK15	C-0037	HEU
	3	0.569192	WK4	C-0343	HUU		2	92.9638	WK15	C-0020-B	HEU		3	0.231147	WK15	C-0037	HEU
	4	5.94095	WK4	C-0343	HUU		3	0.053313	WK15	C-0020-B	HEU		4	43.3914	WK15	C-0037	HEU
	5	2.06332	WK4	C-0343	HUU		4	0.237189	WK15	C-0020-B	HEU		5	30.0941	WK15	C-0037	HEU
	6	0.142298	WK4	C-0343	HUU		5	0.0696333	WK15	C-0020-B	HEU		6	23.0794	WK15	C-0037	HEU
	7	0.320171	WK4	C-0343	HUU		6	0.0359047	WK15	C-0020-B	HEU		7	0.00642075	WK15	C-0037	HEU
	8	16.222	WK4	C-0343	HUU		7	0.0957458	WK15	C-0020-B	HEU		1	15.5519	WK36	C-0037	HEU
	9	26.3252	WK4	C-0343	HUU		8	0.452617	WK15	C-0020-B	HEU		2	0.0424088	WK36	C-0037	HEU
	10	0.39132	WK4	C-0343	HUU		9	0.0554891	WK15	C-0020-B	HEU		3	0.230219	WK36	C-0037	HEU
	1	27.4276	WK15	C-0343	HUU		10	0.00761615	WK15	C-0020-B	HEU		4	33.4545	WK36	C-0037	HEU
	2	16.7568	WK15	C-0343	HUU		11	0.0152323	WK15	C-0020-B	HEU		5	37.132	WK36	C-0037	HEU
	3	2.42088	WK15	C-0343	HUU		12	1.73431	WK15	C-0020-B	HEU		6	13.589	WK36	C-0037	HEU
	4	13.1458	WK15	C-0343	HUU		13	0.0217604	WK15	C-0020-B	HEU		7	0	WK36	C-0037	HEU
	5	13.822	WK15	C-0343	HUU		1	2.90244	WK4	C-0107-B	HEU		1	0	WK4	C-0039	HEU
	6	1.24425	WK15	C-0343	HUU		2	94.8978	WK4	C-0107-B	HEU		2	0.0261575	WK4	C-0039	HEU
	7	1.43359	WK15	C-0343	HUU		3	0.0220172	WK4	C-0107-B	HEU		3	0.287732	WK4	C-0039	HEU
	8	9.94049	WK15	C-0343	HUU		4	0.229744	WK4	C-0107-B	HEU		4	98.1167	WK4	C-0039	HEU
	9	12.6995	WK15	C-0343	HUU		5	0.0516924	WK4	C-0107-B	HEU		5	0	WK4	C-0039	HEU
	10	1.10901	WK15	C-0343	HUU		6	0.039248	WK4	C-0107-B	HEU		6	1.55637	WK4	C-0039	HEU
	1	21.9704	WK36	C-0343	HUU		7	0.129231	WK4	C-0107-B	HEU		7	0.0130787	WK4	C-0039	HEU
	2	5.98034	WK36	C-0343	HUU		8	0.626053	WK4	C-0107-B	HEU		1	0.0347343	WK15	C-0039	HEU
	3	1.13086	WK36	C-0343	HUU		9	0.0918977	WK4	C-0107-B	HEU		2	0	WK15	C-0039	HEU
	4	12.6433	WK36	C-0343	HUU		10	0.0382907	WK4	C-0107-B	HEU		3	0.0694686	WK15	C-0039	HEU
	5	34.8123	WK36	C-0343	HUU		11	0.0315898	WK4	C-0107-B	HEU		4	93.5742	WK15	C-0039	HEU
	6	0.15282	WK36	C-0343	HUU		12	0.903661	WK4	C-0107-B	HEU		5	0.312609	WK15	C-0039	HEU
	7	0.539962	WK36	C-0343	HUU		13	0.0363762	WK4	C-0107-B	HEU		6	6.00903	WK15	C-0039	HEU
	8	10.9673	WK36	C-0343	HUU		1	0.818121	BTH	C-0107-B	HEU		7	0	WK15	C-0039	HEU
	9	10.7636	WK36	C-0343	HUU		2	98.4386	BTH	C-0107-B	HEU		1	2.20386	WK36	C-0039	HEU
	10	1.03917	WK36	C-0343	HUU		3	0.00184677	BTH	C-0107-B	HEU		2	0.137741	WK36	C-0039	HEU
	1	13.1599	BTH	C-0011	HEU		4	0.189294	BTH	C-0107-B	HEU		3	0	WK36	C-0039	HEU
	2	17.1767	BTH	C-0011	HEU		5	0.0452459	BTH	C-0107-B	HEU		4	27.9614	WK36	C-0039	HEU
	3	0.0382555	BTH	C-0011	HEU		6	0.0397056	BTH	C-0107-B	HEU		5	23.416	WK36	C-0039	HEU
	4	14.4797	BTH	C-0011	HEU		7	0.0350887	BTH	C-0107-B	HEU		6	46.281	WK36	C-0039	HEU
	5	1.14767	BTH	C-0011	HEU		8	0.260395	BTH	C-0107-B	HEU		7	0	WK36	C-0039	HEU
	6	0.0382555	BTH	C-0011	HEU		9	0.0110806	BTH	C-0107-B	HEU		1	0.0566813	WK4	C-0108	HEU
	7	0.267789	BTH	C-0011	HEU		10	0.00369355	BTH	C-0107-B	HEU		2	0.325918	WK4	C-0108	HEU
	8	49.3305	BTH	C-0011	HEU		11	0.05725	BTH	C-0107-B	HEU		3	0.821879	WK4	C-0108	HEU
	9	4.26549	BTH	C-0011	HEU		12	0.0895685	BTH	C-0107-B	HEU		4	96.0748	WK4	C-0108	HEU
	10	0.0956389	BTH	C-0011	HEU		13	0.0101573	BTH	C-0107-B	HEU		5	0.042511	WK4	C-0108	HEU
	1	38.2643	WK4	C-0011	HEU		1	2.97218	WK15	C-0107-B	HEU		6	2.67819	WK4	C-0108	HEU
	2	5.61746	WK4	C-0011	HEU		2	91.3354	WK15	C-0107-B	HEU		7	0	WK4	C-0108	HEU
	3	0.0429634	WK4	C-0011	HEU		3	1.39329	WK15	C-0107-B	HEU		1	6.02552	BTH	C-0037	HEU
	4	19.7309	WK4	C-0011	HEU		4	0.692024	WK15	C-0107-B	HEU		2	0.0061344	BTH	C-0037	HEU
	5	1.979	WK4	C-0011	HEU		5	0.241872	WK15	C-0107-B	HEU		3	0.105818	BTH	C-0037	HEU
	6	0.0214817	WK4	C-0011	HEU		6	0.0789445	WK15	C-0107-B	HEU		4	11.9928	BTH	C-0037	HEU
	7	0.311485	WK4	C-0011	HEU		7	0.0949014	WK15	C-0107-B	HEU		5	30.649	BTH	C-0037	HEU
	8	31.3794	WK4	C-0011	HEU		8	0.542533	WK15	C-0107-B	HEU		6	51.187	BTH	C-0037	HEU
	9	2.51873	WK4	C-0011	HEU		9	0.0831437	WK15	C-0107-B	HEU		7	0.0337392	BTH	C-0037	HEU
	10	0.134261	WK4	C-0011	HEU		10	0.00503901	WK15	C-0107-B	HEU		1	5.07144	WK36	C-0108	HEU
	1	26.6717	WK36	C-0011	HEU		11	0.0251951	WK15	C-0107-B	HEU		2	0.0157011	WK36	C-0108	HEU
	2	7.01035	WK36	C-0011	HEU		12	2.5321	WK15	C-0107-B	HEU		3	1.78469	WK36	C-0108	HEU
	3	0.129422	WK36	C-0011	HEU		13	0.00335934	WK15	C-0107-B	HEU		4	78.7198	WK36	C-0108	HEU
	4	13.805	WK36	C-0011	HEU		1	6.58222	WK36	C-0107-B	HEU		5	7.46323	WK36	C-0108	HEU
	5	36.6911	WK36	C-0011	HEU		2	81.1743	WK36	C-0107-B	HEU		6	6.9451	WK36	C-0108	HEU
	6	0.0107852	WK36	C-0011	HEU		3	4.11075	WK36	C-0107-B	HEU		7	0	WK36	C-0108	HEU
	7	3.23555	WK36	C-0011	HEU		4	1.94339	WK36	C-0107-B	HEU		1	0.218818	BTH	C-0108	HEU
	8	7.53883	WK36	C-0011	HEU		5	0.716341	WK36	C-0107-B	HEU		2	0.218818	BTH	C-0108	HEU
	9	4.86411	WK36	C-0011	HEU		6	0.174741	WK36	C-0107-B	HEU		3	1.2035	BTH	C-0108	HEU
	10	0.0431406	WK36	C-0011	HEU		7	0.169914	WK36	C-0107-B	HEU		4	92.4508	BTH	C-0108	HEU
	1	29.3416	WK4	C-0079	HEU		8	0.477882	WK36	C-0107-B	HEU		5	3.28228	BTH	C-0108	HEU
	2	15.4623	WK4	C-0079	HEU		9	0.18536	WK36	C-0107-B	HEU		6	2.62582	BTH	C-0108	HEU
	3	0.252351	WK4	C-0079	HEU		10	0.0279971	WK36	C-0107-B	HEU		7	0	BTH	C-0108	HEU
	4	12.2046	WK4	C-0079	HEU		11	0.122608	WK36	C-0107-B	HEU		1	7.1024	WK15	C-0108	HEU
	5	0.848819	WK4	C-0079	HEU		12	4.29804	WK36	C-0107-B	HEU		2	0.151035	WK15	C-0108	HEU
	6	0	WK4	C-0079	HEU		13	0.0164121	WK36	C-0107-B	HEU		3	1.47259	WK15	C-0108	HEU
	7	0.22941	WK4	C-0079	HEU		1	2.48891	BTH	C-0343-B	HUU		4	52.0805	WK15	C-0108	HEU
	8	33.5857	WK4	C-0079	HEU		2	96.1219	BTH	C-0343-B	HUU		5	18.3809	WK15	C-0108	HEU
	9	8.00642	WK4	C-0079	HEU		3	0.0385877	BTH	C-0343-B	HUU		6	20.805	WK15	C-0108	HEU
	10	0.0688231	WK4	C-0079	HEU		4	0.405171	BTH	C-0343-B	HUU		7	0.00755173	WK15	C-0108	HEU
	1	30.6804	WK15	C-0079	HEU		5	0.173645	BTH	C-0343-B	HUU		1	0.127134	WK36	C-0019	HEU
	2	4.21461	WK15	C-0079	HEU		6	0.0385877	BTH	C-0343-B	HUU		2	0.036324	WK36	C-0019	HEU
	3	0.0456621	WK15	C-0079	HEU		7	0.0385877	BTH	C-0343-B	HUU		3	0.036324	WK36	C-0019	HEU
	4	22.0046	WK15	C-0079	HEU		8	0.154351	BTH	C-0343-B	HUU		4	91.7363	WK36	C-0019	HEU
	5	30.0685	WK15	C-0079	HEU		9	0	BTH	C-0343-B	HUU		5	3.1057	WK36	C-0019	HEU
	6	0.0410959	WK15	C-0079	HEU		10	0	BTH	C-0343-B	HUU		6	4.95823	WK36	C-0019	HEU
	7	0.410959	WK15	C-0079	HEU		11	0.0192938	BTH	C-0343-B	HUU		7	0	WK36	C-0019	HEU
	8	7.12329	WK15	C-0079	HEU		12	0.50164	BTH	C-0343-B	HUU		1	0	WK4	C-0019	HEU
	9	5.3653	WK15	C-0079	HEU		13	0.0192938	BTH	C-0343-B	HUU		2	5.99684	WK4	C-0019	HEU
	10	0.0456621	WK15	C-0079	HEU		1	1.86619	WK4	C-0343-B	HUU		3	0.315623	WK4	C-0019	HEU
	1	11.0571	WK4	C-0377	HUU		2	95.1078	WK4	C-0343-B	HUU		4	92.162	WK4	C-0019	HEU
	2	22.5115	WK4	C-0377	HUU		3	0.0248223	WK4	C-0343-B	HUU		5	0.105208	WK4	C-0019	HEU
	3	4.44612	WK4	C-0377	HUU		4	1.51867	WK4	C-0343-B	HUU		6	1.42031	WK4	C-0019	HEU
	4	21.7099	WK4	C-0377	HUU		5	0.372334	WK4	C-0343-B	HUU		7	0	WK4	C-0019	HEU
	5	0.28088	WK4	C-0377	HUU		6	0.0428749	WK4	C-0343-B	HUU		1	0.0224871	BTH	C-0024	HEU
	6	3.03487	WK4	C-0377	HUU		7	0	WK4	C-0343-B	HUU		2	18.3719	BTH	C-0024	HEU
	7	0.883743	WK4	C-0377	HUU		8	0.340742	WK4	C-0343-B	HUU		3	0.224871	BTH	C-0024	HEU
	8	28.7936	WK4	C-0377	HUU		9	0.00451314	WK4	C-0343-B	HUU		4	80.009	BTH	C-0024	HEU
	9	5.85052	WK4	C-0377	HUU		10	0.00225657	WK4	C-0343-B	HUU		5	0.179897	BTH	C-0024	HEU
	10	1.4318	WK4	C-0377	HUU		11	0.00676972	WK4	C-0343-B	HUU		6	1.19181	BTH	C-0024	HEU
	1	14.8067	WK15	C-0377	HUU		12	0.713077	WK4	C-0343-B	HUU		7	0	BTH	C-0024	HEU
	2	11.7564	WK15	C-0377	HUU		13	0	WK4	C-0343-B	HUU		1	3.67921	WK36	C-0024	HEU
	3	2.68445	WK15	C-0377	HUU		1	3.00466	WK15	C-0343-B	HUU		2	0.0137798	WK36	C-0024	HEU
	4	35.1117	WK15	C-0377	HUU		2	80.2752	WK15	C-0343-B	HUU		3	0.179137	WK36	C-0024	HEU
	5	2.54938	WK15	C-0377	HUU		3	3.91309	WK15	C-0343-B	HUU		4	72.964	WK36	C-0024	HEU
	6	0.613428	WK15	C-0377	HUU		4	5.62649	WK15	C-0343-B	HUU		5	15.8605	WK36	C-0024	HEU
	7	0.4052	WK15	C-0377	HUU		5	1.46301	WK15	C-0343-B	HUU		6	7.30329	WK36	C-0024	HEU
	8	25.9159	WK15	C-0377	HUU		6	0.329022	WK15	C-0343-B	HUU		7	0	WK36	C-0024	HEU
	9	4.53036	WK15	C-0377	HUU		7	0.33523	WK15	C-0343-B	HUU		1	0.201613	BTH	C-0019	HEU
	10	1.62643	WK15	C-0377	HUU		8	0.560786	WK15	C-0343-B	HUU		2	0	BTH	C-0019	HEU
	1	46.5804	WK36	C-0377	HUU		9	0.494568	WK15	C-0343-B	HUU		3	0.403226	BTH	C-0019	HEU
	2	18.5767	WK36	C-0377	HUU		10	0.190378	WK15	C-0343-B	HUU		4	97.5806	BTH	C-0019	HEU
	3	1.84843	WK36	C-0377	HUU		11	0.206932	WK15	C-0343-B	HUU		5	0.604839	BTH	C-0019	HEU
	4	7.48614	WK36	C-0377	HUU		12	3.54889	WK15	C-0343-B	HUU		6	1.20968	BTH	C-0019	HEU
	5	17.4677	WK36	C-0377	HUU		13	0.0517331	WK15	C-0343-B	HUU		7	0	BTH	C-0019	HEU
	6	0.739372	WK36	C-0377	HUU		1	3.06347	WK36	C-0343-B	HUU		1	0	BTH	C-0020	HEU
	7	1.75601	WK36	C-0377	HUU		2	86.6743	WK36	C-0343-B	HUU		2	0	BTH	C-0020	HEU
	8	1.84843	WK36	C-0377	HUU		3	2.38171	WK36	C-0343-B	HUU		3	0.0735294	BTH	C-0020	HEU
	9	2.68022	WK36	C-0377	HUU		4	3.36019	WK36	C-0343-B	HUU		4	99.4853	BTH	C-0020	HEU
	10	1.01664	WK36	C-0377	HUU		5	1.10253	WK36	C-0343-B	HUU		5	0	BTH	C-0020	HEU
	1	9.77639	WK4	C-0037	HEU		6	0.195499	WK36	C-0343-B	HUU		6	0.441176	BTH	C-0020	HEU
	2	75.195	WK4	C-0037	HEU		7	0.169697	WK36	C-0343-B	HUU		7	0	BTH	C-0020	HEU
	3	0.0346681	WK4	C-0037	HEU		8	0.55077	WK36	C-0343-B	HUU		1	12.381	WK15	C-0024	HEU
	4	4.45484	WK4	C-0037	HEU		9	0.116108	WK36	C-0343-B	HUU		2	0.952381	WK15	C-0024	HEU
	5	1.71607	WK4	C-0037	HEU		10	0.00992379	WK36	C-0343-B	HUU		3	0.952381	WK15	C-0024	HEU
	6	0.0346681	WK4	C-0037	HEU		11	0.0129009	WK36	C-0343-B	HUU		4	18.0952	WK15	C-0024	HEU
	7	0.346681	WK4	C-0037	HEU		12	2.35888	WK36	C-0343-B	HUU		5	57.1429	WK15	C-0024	HEU
	8	3.29347	WK4	C-0037	HEU		13	0.00396951	WK36	C-0343-B	HUU		6	10.4762	WK15	C-0024	HEU
	9	5.11354	WK4	C-0037	HEU		1	1.53336	BTH	C-0011-B	HEU		7	0	WK15	C-0024	HEU
	10	0.0346681	WK4	C-0037	HEU		2	97.129	BTH	C-0011-B	HEU		1	0.302847	WK4	C-0024	HEU
	1	41.3651	WK15	C-0037	HEU		3	0.00543744	BTH	C-0011-B	HEU		2	2.54391	WK4	C-0024	HEU
	2	13.7292	WK15	C-0037	HEU		4	0.315372	BTH	C-0011-B	HEU		3	0.847971	WK4	C-0024	HEU
	3	0.134809	WK15	C-0037	HEU		5	0.103311	BTH	C-0011-B	HEU		4	93.0547	WK4	C-0024	HEU
	4	25.6066	WK15	C-0037	HEU		6	0.0217498	BTH	C-0011-B	HEU		5	0.363416	WK4	C-0024	HEU
	5	11.2388	WK15	C-0037	HEU		7	0.0543744	BTH	C-0011-B	HEU		6	2.82657	WK4	C-0024	HEU
	6	0.0212857	WK15	C-0037	HEU		8	0.72318	BTH	C-0011-B	HEU		7	0.0605694	WK4	C-0024	HEU
	7	0.212857	WK15	C-0037	HEU		9	0	BTH	C-0011-B	HEU		1	0	WK15	C-0019	HEU
	8	3.75337	WK15	C-0037	HEU		10	0.00543744	BTH	C-0011-B	HEU		2	1.42857	WK15	C-0019	HEU
	9	3.64694	WK15	C-0037	HEU		11	0.00543744	BTH	C-0011-B	HEU		3	1.78571	WK15	C-0019	HEU
	10	0.290904	WK15	C-0037	HEU		12	0.103311	BTH	C-0011-B	HEU		4	89.2857	WK15	C-0019	HEU
	1	30.6593	WK36	C-0037	HEU		13	0	BTH	C-0011-B	HEU		5	1.07143	WK15	C-0019	HEU
	2	8.19555	WK36	C-0037	HEU		1	5.95233	WK4	C-0011-B	HEU		6	6.42857	WK15	C-0019	HEU
	3	0.061237	WK36	C-0037	HEU		2	88.6842	WK4	C-0011-B	HEU		7	0	WK15	C-0019	HEU
	4	28.9243	WK36	C-0037	HEU		3	0.152675	WK4	C-0011-B	HEU		1	1.02041	WK15	C-0054	HEU
	5	22.9026	WK36	C-0037	HEU		4	0.400523	WK4	C-0011-B	HEU		2	0.510204	WK15	C-0054	HEU
	6	0	WK36	C-0037	HEU		5	0.194313	WK4	C-0011-B	HEU		3	0.510204	WK15	C-0054	HEU
	7	0.326597	WK36	C-0037	HEU		6	0.0317246	WK4	C-0011-B	HEU		4	93.0272	WK15	C-0054	HEU
	8	3.8069	WK36	C-0037	HEU		7	0.396558	WK4	C-0011-B	HEU		5	2.21088	WK15	C-0054	HEU
	9	4.81731	WK36	C-0037	HEU		8	1.96494	WK4	C-0011-B	HEU		6	2.72109	WK15	C-0054	HEU
	10	0.306185	WK36	C-0037	HEU		9	0.25578	WK4	C-0011-B	HEU		7	0	WK15	C-0054	HEU
	1	18.7636	WK4	C-0039	HEU		10	0.0118967	WK4	C-0011-B	HEU		1	0.947959	WK4	C-0052	HEU
	2	33.2249	WK4	C-0039	HEU		11	0.00198279	WK4	C-0011-B	HEU		2	0.251499	WK4	C-0052	HEU
	3	0.10846	WK4	C-0039	HEU		12	1.92529	WK4	C-0011-B	HEU		3	0.947959	WK4	C-0052	HEU
	4	9.50832	WK4	C-0039	HEU		13	0.0277591	WK4	C-0011-B	HEU		4	95.4924	WK4	C-0052	HEU
	5	0.650759	WK4	C-0039	HEU		1	5.98674	WK36	C-0011-B	HEU		5	1.10273	WK4	C-0052	HEU
	6	0.10846	WK4	C-0039	HEU		2	80.1055	WK36	C-0011-B	HEU		6	1.2575	WK4	C-0052	HEU
	7	1.40998	WK4	C-0039	HEU		3	0.984715	WK36	C-0011-B	HEU		7	0	WK4	C-0052	HEU
	8	22.8127	WK4	C-0039	HEU		4	0.281347	WK36	C-0011-B	HEU		1	0.729927	WK4	C-0054	HEU
	9	13.3044	WK4	C-0039	HEU		5	0.0919789	WK36	C-0011-B	HEU		2	0	WK4	C-0054	HEU
	10	0.10846	WK4	C-0039	HEU		6	0.0189368	WK36	C-0011-B	HEU		3	0	WK4	C-0054	HEU
	1	29.7927	WK36	C-0039	HEU		7	0.0892736	WK36	C-0011-B	HEU		4	97.3236	WK4	C-0054	HEU
	2	8.54922	WK36	C-0039	HEU		8	2.25619	WK36	C-0011-B	HEU		5	0.729927	WK4	C-0054	HEU
	3	0	WK36	C-0039	HEU		9	0.143379	WK36	C-0011-B	HEU		6	1.21655	WK4	C-0054	HEU
	4	33.1606	WK36	C-0039	HEU		10	0.010821	WK36	C-0011-B	HEU		7	0	WK4	C-0054	HEU
	5	6.47668	WK36	C-0039	HEU		11	0.00811579	WK36	C-0011-B	HEU		1	11.4177	WK36	C-0050	HEU
	6	0	WK36	C-0039	HEU		12	10.0041	WK36	C-0011-B	HEU		2	0	WK36	C-0050	HEU
	7	0.259067	WK36	C-0039	HEU		13	0.0189368	WK36	C-0011-B	HEU		3	0	WK36	C-0050	HEU
	8	18.6528	WK36	C-0039	HEU		1	8.13766	BTH	C-0079-B	HEU		4	10.0856	WK36	C-0050	HEU
	9	2.84974	WK36	C-0039	HEU		2	90.0289	BTH	C-0079-B	HEU		5	55.5186	WK36	C-0050	HEU
	10	0.259067	WK36	C-0039	HEU		3	0.096494	BTH	C-0079-B	HEU		6	22.9781	WK36	C-0050	HEU
	1	20.3413	WK4	C-0108	HEU		4	0.257317	BTH	C-0079-B	HEU		7	0	WK36	C-0050	HEU
	2	12.2457	WK4	C-0108	HEU		5	0.128659	BTH	C-0079-B	HEU		1	0.735294	BTH	C-0054	HEU
	3	0.313993	WK4	C-0108	HEU		6	0	BTH	C-0079-B	HEU		2	0.0865052	BTH	C-0054	HEU
	4	11.727	WK4	C-0108	HEU		7	0	BTH	C-0079-B	HEU		3	0.562284	BTH	C-0054	HEU
	5	1.96587	WK4	C-0108	HEU		8	0.675458	BTH	C-0079-B	HEU		4	96.8426	BTH	C-0054	HEU
	6	0.0409556	WK4	C-0108	HEU		9	0	BTH	C-0079-B	HEU		5	0.865052	BTH	C-0054	HEU
	7	0.163823	WK4	C-0108	HEU		10	0	BTH	C-0079-B	HEU		6	0.908304	BTH	C-0054	HEU
	8	35.5085	WK4	C-0108	HEU		11	0	BTH	C-0079-B	HEU		7	0	BTH	C-0054	HEU
	9	17.5154	WK4	C-0108	HEU		12	0.675458	BTH	C-0079-B	HEU		1	0.216346	BTH	C-0052	HEU
	10	0.177474	WK4	C-0108	HEU		13	0	BTH	C-0079-B	HEU		2	0.144231	BTH	C-0052	HEU
	1	42.1855	BTH	C-0037	HEU		1	9.84687	WK4	C-0079-B	HEU		3	0.408654	BTH	C-0052	HEU
	2	7.67244	BTH	C-0037	HEU		2	86.2667	WK4	C-0079-B	HEU		4	98.3173	BTH	C-0052	HEU
	3	3.71997	BTH	C-0037	HEU		3	0.0823803	WK4	C-0079-B	HEU		5	0.3125	BTH	C-0052	HEU
	4	12.4774	BTH	C-0037	HEU		4	0.375557	WK4	C-0079-B	HEU		6	0.600962	BTH	C-0052	HEU
	5	22.3973	BTH	C-0037	HEU		5	0.116302	WK4	C-0079-B	HEU		7	0	BTH	C-0052	HEU
	6	0	BTH	C-0037	HEU		6	0.0169607	WK4	C-0079-B	HEU		1	10.873	WK36	C-0054	HEU
	7	0.852493	BTH	C-0037	HEU		7	0.0533049	WK4	C-0079-B	HEU		2	0.141208	WK36	C-0054	HEU
	8	2.58331	BTH	C-0037	HEU		8	1.75179	WK4	C-0079-B	HEU		3	0.207658	WK36	C-0054	HEU
	9	7.90493	BTH	C-0037	HEU		9	0.0169607	WK4	C-0079-B	HEU		4	27.3279	WK36	C-0054	HEU
	10	0.206665	BTH	C-0037	HEU		10	0.0533049	WK4	C-0079-B	HEU		5	34.2138	WK36	C-0054	HEU
	1	30.8912	WK36	C-0108	HEU		11	0.0096918	WK4	C-0079-B	HEU		6	27.2282	WK36	C-0054	HEU
	2	20.5564	WK36	C-0108	HEU		12	1.35443	WK4	C-0079-B	HEU		7	0.00830634	WK36	C-0054	HEU
	3	3.57432	WK36	C-0108	HEU		13	0.0557279	WK4	C-0079-B	HEU		1	6.30785	WK15	C-0052	HEU
	4	6.80899	WK36	C-0108	HEU		1	15.2442	WK15	C-0079-B	HEU		2	0.0342818	WK15	C-0052	HEU
	5	15.3324	WK36	C-0108	HEU		2	73.8968	WK15	C-0079-B	HEU		3	0.308536	WK15	C-0052	HEU
	6	0.161734	WK36	C-0108	HEU		3	1.39023	WK15	C-0079-B	HEU		4	60.0617	WK15	C-0052	HEU
	7	2.10254	WK36	C-0108	HEU		4	0.248997	WK15	C-0079-B	HEU		5	18.615	WK15	C-0052	HEU
	8	7.27802	WK36	C-0108	HEU		5	0.106054	WK15	C-0079-B	HEU		6	14.6726	WK15	C-0052	HEU
	9	12.9064	WK36	C-0108	HEU		6	0.0645548	WK15	C-0079-B	HEU		7	0	WK15	C-0052	HEU
	10	0.388161	WK36	C-0108	HEU		7	0.302024	WK15	C-0079-B	HEU		1	40.5151	WK36	C-0045	HEU
	1	28.1308	WK15	C-0108	HEU		8	2.83811	WK15	C-0079-B	HEU		2	0.0136277	WK36	C-0045	HEU
	2	8.56101	WK15	C-0108	HEU		9	0.237469	WK15	C-0079-B	HEU		3	0.0408831	WK36	C-0045	HEU
	3	0.370874	WK15	C-0108	HEU		10	0.147554	WK15	C-0079-B	HEU		4	6.82747	WK36	C-0045	HEU
	4	22.1721	WK15	C-0108	HEU		11	0	WK15	C-0079-B	HEU		5	39.6838	WK36	C-0045	HEU
	5	14.1921	WK15	C-0108	HEU		12	5.47794	WK15	C-0079-B	HEU		6	12.9191	WK36	C-0045	HEU
	6	0.111262	WK15	C-0108	HEU		13	0.0461106	WK15	C-0079-B	HEU		7	0	WK36	C-0045	HEU
	7	0.191618	WK15	C-0108	HEU		1	13.5135	WK36	C-0079-B	HEU		1	0.214362	CB	C-0045	HEU
	8	15.0204	WK15	C-0108	HEU		2	77.027	WK36	C-0079-B	HEU		2	0.214362	CB	C-0045	HEU
	9	10.539	WK15	C-0108	HEU		3	2.56757	WK36	C-0079-B	HEU		3	0.643087	CB	C-0045	HEU
	10	0.710842	WK15	C-0108	HEU		4	0.135135	WK36	C-0079-B	HEU		4	97.1061	CB	C-0045	HEU
	1	34.196	WK36	C-0019	HEU		5	0.27027	WK36	C-0079-B	HEU		5	0.107181	CB	C-0045	HEU
	2	15.528	WK36	C-0019	HEU		6	0	WK36	C-0079-B	HEU		6	1.7149	CB	C-0045	HEU
	3	3.34714	WK36	C-0019	HEU		7	0	WK36	C-0079-B	HEU		7	0	CB	C-0045	HEU
	4	13.6991	WK36	C-0019	HEU		8	0.945946	WK36	C-0079-B	HEU		1	0	WK4	C-0045	HEU
	5	12.4224	WK36	C-0019	HEU		9	0	WK36	C-0079-B	HEU		2	0	WK4	C-0045	HEU
	6	0.0345066	WK36	C-0019	HEU		10	0	WK36	C-0079-B	HEU		3	0.504414	WK4	C-0045	HEU
	7	1.0697	WK36	C-0019	HEU		11	0	WK36	C-0079-B	HEU		4	97.8562	WK4	C-0045	HEU
	8	7.17736	WK36	C-0019	HEU		12	5.54054	WK36	C-0079-B	HEU		5	0.37831	WK4	C-0045	HEU
	9	12.5259	WK36	C-0019	HEU		13	0	WK36	C-0079-B	HEU		6	1.26103	WK4	C-0045	HEU
	10	0	WK36	C-0019	HEU		1	3.3568	WK4	C-0377-B	HUU		7	0	WK4	C-0045	HEU
	1	2.58419	BTH	C-0024	HEU		2	79.6019	WK4	C-0377-B	HUU		1	0.0453192	WK4	C-0107	HEU
	2	96.1646	BTH	C-0024	HEU		3	0.0236849	WK4	C-0377-B	HUU		2	0.258967	WK4	C-0107	HEU
	3	0.0350795	BTH	C-0024	HEU		4	12.2451	WK4	C-0377-B	HUU		3	1.53438	WK4	C-0107	HEU
	4	0.0818522	BTH	C-0024	HEU		5	1.17671	WK4	C-0377-B	HUU		4	95.8242	WK4	C-0107	HEU
	5	0.0584659	BTH	C-0024	HEU		6	0.202399	WK4	C-0377-B	HUU		5	0.161854	WK4	C-0107	HEU
	6	0.0116932	BTH	C-0024	HEU		7	0.276683	WK4	C-0377-B	HUU		6	2.1559	WK4	C-0107	HEU
	7	0	BTH	C-0024	HEU		8	1.55136	WK4	C-0377-B	HUU		7	0.0194225	WK4	C-0107	HEU
	8	0.760056	BTH	C-0024	HEU		9	0.0936632	WK4	C-0377-B	HUU		1	19.0349	WK15	C-0058	HEU
	9	0.304022	BTH	C-0024	HEU		10	0.0398338	WK4	C-0377-B	HUU		2	0.458372	WK15	C-0058	HEU
	10	0	BTH	C-0024	HEU		11	0.155029	WK4	C-0377-B	HUU		3	6.3422	WK15	C-0058	HEU
	1	33.2588	WK36	C-0024	HEU		12	1.24777	WK4	C-0377-B	HUU		4	49.9458	WK15	C-0058	HEU
	2	17.0022	WK36	C-0024	HEU		13	0.0290679	WK4	C-0377-B	HUU		5	13.1678	WK15	C-0058	HEU
	3	0.372856	WK36	C-0024	HEU		1	3.51422	WK15	C-0377-B	HUU		6	10.9926	WK15	C-0058	HEU
	4	10.3654	WK36	C-0024	HEU		2	86.0092	WK15	C-0377-B	HUU		7	0.0583382	WK15	C-0058	HEU
	5	10.5145	WK36	C-0024	HEU		3	0.149635	WK15	C-0377-B	HUU		1	13.9316	WK15	C-0077	HEU
	6	0	WK36	C-0024	HEU		4	4.43403	WK15	C-0377-B	HUU		2	0.0991572	WK15	C-0077	HEU
	7	9.76883	WK36	C-0024	HEU		5	1.48975	WK15	C-0377-B	HUU		3	0.309866	WK15	C-0077	HEU
	8	9.61969	WK36	C-0024	HEU		6	0.180442	WK15	C-0377-B	HUU		4	25.6817	WK15	C-0077	HEU
	9	9.09769	WK36	C-0024	HEU		7	0.545727	WK15	C-0377-B	HUU		5	35.5602	WK15	C-0077	HEU
	10	0	WK36	C-0024	HEU		8	0.924214	WK15	C-0377-B	HUU		6	24.4051	WK15	C-0077	HEU
	1	14.7934	WK15	C-0024	HEU		9	0.312472	WK15	C-0377-B	HUU		7	0.0123946	WK15	C-0077	HEU
	2	59.3388	WK15	C-0024	HEU		10	0.0770179	WK15	C-0377-B	HUU		1	0.0629971	WK4	C-0077	HEU
	3	0.413223	WK15	C-0024	HEU		11	0.0616143	WK15	C-0377-B	HUU		2	0.874085	WK4	C-0077	HEU
	4	6.03306	WK15	C-0024	HEU		12	2.27093	WK15	C-0377-B	HUU		3	6.3942	WK4	C-0077	HEU
	5	11.9835	WK15	C-0024	HEU		13	0.0308071	WK15	C-0377-B	HUU		4	90.4008	WK4	C-0077	HEU
	6	0	WK15	C-0024	HEU		1	4.62612	WK36	C-0377-B	HUU		5	0.0944956	WK4	C-0077	HEU
	7	1.32231	WK15	C-0024	HEU		2	80.1994	WK36	C-0377-B	HUU		6	2.11828	WK4	C-0077	HEU
	8	1.57025	WK15	C-0024	HEU		3	8.87338	WK36	C-0377-B	HUU		7	0.0551225	WK4	C-0077	HEU
	9	4.54545	WK15	C-0024	HEU		4	2.75174	WK36	C-0377-B	HUU		1	26.4092	WK36	C-0077	HEU
	10	0	WK15	C-0024	HEU		5	0.638086	WK36	C-0377-B	HUU		2	0.0162819	WK36	C-0077	HEU
	1	8.00725	WK4	C-0024	HEU		6	0.0997009	WK36	C-0377-B	HUU		3	0.859683	WK36	C-0077	HEU
	2	87.029	WK4	C-0024	HEU		7	0	WK36	C-0377-B	HUU		4	23.879	WK36	C-0077	HEU
	3	1.52174	WK4	C-0024	HEU		8	0.717846	WK36	C-0377-B	HUU		5	38.0963	WK36	C-0077	HEU
	4	0.217391	WK4	C-0024	HEU		9	0.159521	WK36	C-0377-B	HUU		6	10.733	WK36	C-0077	HEU
	5	0.0362319	WK4	C-0024	HEU		10	0	WK36	C-0377-B	HUU		7	0.00651275	WK36	C-0077	HEU
	6	0.0724638	WK4	C-0024	HEU		11	0.139581	WK36	C-0377-B	HUU		1	0.0589507	WK4	C-0058	HEU
	7	0.108696	WK4	C-0024	HEU		12	1.77468	WK36	C-0377-B	HUU		2	0.265278	WK4	C-0058	HEU
	8	0.942029	WK4	C-0024	HEU		13	0.0199402	WK36	C-0377-B	HUU		3	1.44429	WK4	C-0058	HEU
	9	2.06522	WK4	C-0024	HEU		1	0.28393	BTH	C-0377-B	HUU		4	97.3472	WK4	C-0058	HEU
	10	0	WK4	C-0024	HEU		2	17.8308	BTH	C-0377-B	HUU		5	0.0786009	WK4	C-0058	HEU
	1	31.8442	WK15	C-0054	HEU		3	0.0851789	BTH	C-0377-B	HUU		6	0.805659	WK4	C-0058	HEU
	2	13.7457	WK15	C-0054	HEU		4	71.8058	BTH	C-0377-B	HUU		7	0	WK4	C-0058	HEU
	3	2.4055	WK15	C-0054	HEU		5	7.09824	BTH	C-0377-B	HUU		1	35.3717	WK36	C-0058	HEU
	4	24.9714	WK15	C-0054	HEU		6	0.567859	BTH	C-0377-B	HUU		2	0.0917256	WK36	C-0058	HEU
	5	5.72738	WK15	C-0054	HEU		7	0.0567859	BTH	C-0377-B	HUU		3	0.252245	WK36	C-0058	HEU
	6	0	WK15	C-0054	HEU		8	0.76661	BTH	C-0377-B	HUU		4	20.5007	WK36	C-0058	HEU
	7	0.687285	WK15	C-0054	HEU		9	0	BTH	C-0377-B	HUU		5	30.235	WK36	C-0058	HEU
	8	10.1947	WK15	C-0054	HEU		10	0	BTH	C-0377-B	HUU		6	13.5181	WK36	C-0058	HEU
	9	10.4238	WK15	C-0054	HEU		11	1.07893	BTH	C-0377-B	HUU		7	0.0305752	WK36	C-0058	HEU
	10	0	WK15	C-0054	HEU		12	0.397501	BTH	C-0377-B	HUU		1	0.746269	BTH	C-0058	HEU
	1	18.1221	WK4	C-0052	HEU		13	0.028393	BTH	C-0377-B	HUU		2	0.639659	BTH	C-0058	HEU
	2	8.70434	WK4	C-0052	HEU		1	2.22987	WK4	C-0037-B	HEU		3	1.49254	BTH	C-0058	HEU
	3	0.71347	WK4	C-0052	HEU		2	95.1239	WK4	C-0037-B	HEU		4	96.162	BTH	C-0058	HEU
	4	16.2671	WK4	C-0052	HEU		3	0.0691543	WK4	C-0037-B	HEU		5	0.10661	BTH	C-0058	HEU
	5	0.742009	WK4	C-0052	HEU		4	0.582872	WK4	C-0037-B	HEU		6	0.852878	BTH	C-0058	HEU
	6	0	WK4	C-0052	HEU		5	0.203229	WK4	C-0037-B	HEU		7	0	BTH	C-0058	HEU
	7	0.513699	WK4	C-0052	HEU		6	0.0705657	WK4	C-0037-B	HEU		1	0.0457457	WK4	C-0065	HEU
	8	42.2089	WK4	C-0052	HEU		7	0.00423394	WK4	C-0037-B	HEU		2	0.857731	WK4	C-0065	HEU
	9	12.3858	WK4	C-0052	HEU		8	0.656261	WK4	C-0037-B	HEU		3	2.77905	WK4	C-0065	HEU
	10	0.342466	WK4	C-0052	HEU		9	0.00141131	WK4	C-0037-B	HEU		4	95.2425	WK4	C-0065	HEU
	1	18.3353	WK15	C-0050	HEU		10	0	WK4	C-0037-B	HEU		5	0.0457457	WK4	C-0065	HEU
	2	6.51387	WK15	C-0050	HEU		11	0.00705657	WK4	C-0037-B	HEU		6	1.0064	WK4	C-0065	HEU
	3	0	WK15	C-0050	HEU		12	1.03167	WK4	C-0037-B	HEU		7	0.0228728	WK4	C-0065	HEU
	4	38.2388	WK15	C-0050	HEU		13	0.0197584	WK4	C-0037-B	HEU		1	0	CB	C-0077	HEU
	5	5.06634	WK15	C-0050	HEU		1	4.07195	WK15	C-0037-B	HEU		2	2.38908	CB	C-0077	HEU
	6	0	WK15	C-0050	HEU		2	89.986	WK15	C-0037-B	HEU		3	6.14334	CB	C-0077	HEU
	7	0.482509	WK15	C-0050	HEU		3	2.35268	WK15	C-0037-B	HEU		4	90.785	CB	C-0077	HEU
	8	17.2497	WK15	C-0050	HEU		4	0.461963	WK15	C-0037-B	HEU		5	0	CB	C-0077	HEU
	9	13.6309	WK15	C-0050	HEU		5	0.138113	WK15	C-0037-B	HEU		6	0.682594	CB	C-0077	HEU
	10	0.482509	WK15	C-0050	HEU		6	0.0762002	WK15	C-0037-B	HEU		7	0	CB	C-0077	HEU
	1	6.07735	BTH	C-0054	HEU		7	0.0142875	WK15	C-0037-B	HEU		1	0	BTH	C-0105	HEU
	2	30.3867	BTH	C-0054	HEU		8	0.630239	WK15	C-0037-B	HEU		2	0	BTH	C-0105	HEU
	3	0.110497	BTH	C-0054	HEU		9	0.0301626	WK15	C-0037-B	HEU		3	0.393701	BTH	C-0105	HEU
	4	23.9779	BTH	C-0054	HEU		10	0.0111125	WK15	C-0037-B	HEU		4	98.294	BTH	C-0105	HEU
	5	0.552486	BTH	C-0054	HEU		11	0.01905	WK15	C-0037-B	HEU		5	0	BTH	C-0105	HEU
	6	0	BTH	C-0054	HEU		12	2.19552	WK15	C-0037-B	HEU		6	1.31234	BTH	C-0105	HEU
	7	0	BTH	C-0054	HEU		13	0.0127	WK15	C-0037-B	HEU		7	0	BTH	C-0105	HEU
	8	28.7293	BTH	C-0054	HEU		1	5.71277	WK36	C-0037-B	HEU		1	2.89389	WK15	C-0360	HUU
	9	9.94475	BTH	C-0054	HEU		2	86.0502	WK36	C-0037-B	HEU		2	0.321543	WK15	C-0360	HUU
	10	0.220994	BTH	C-0054	HEU		3	3.95642	WK36	C-0037-B	HEU		3	1.60772	WK15	C-0360	HUU
	1	4.55016	BTH	C-0052	HEU		4	0.446393	WK36	C-0037-B	HEU		4	79.0997	WK15	C-0360	HUU
	2	14.8914	BTH	C-0052	HEU		5	0.188654	WK36	C-0037-B	HEU		5	5.14469	WK15	C-0360	HUU
	3	1.6546	BTH	C-0052	HEU		6	0.0876843	WK36	C-0037-B	HEU		6	10.9325	WK15	C-0360	HUU
	4	8.37642	BTH	C-0052	HEU		7	0.0292281	WK36	C-0037-B	HEU		7	0	WK15	C-0360	HUU
	5	0.206825	BTH	C-0052	HEU		8	0.720074	WK36	C-0037-B	HEU		1	15.1154	WK36	C-0328	HUU
	6	0	BTH	C-0052	HEU		9	0.079713	WK36	C-0037-B	HEU		2	0.0222941	WK36	C-0328	HUU
	7	0	BTH	C-0052	HEU		10	0.0026571	WK36	C-0037-B	HEU		3	0.880615	WK36	C-0328	HUU
	8	49.9483	BTH	C-0052	HEU		11	0.0079713	WK36	C-0037-B	HEU		4	28.503	WK36	C-0328	HUU
	9	20.2689	BTH	C-0052	HEU		12	2.66507	WK36	C-0037-B	HEU		5	38.814	WK36	C-0328	HUU
	10	0.103413	BTH	C-0052	HEU		13	0.053142	WK36	C-0037-B	HEU		6	16.6314	WK36	C-0328	HUU
	1	28.158	WK36	C-0054	HEU		1	2.24432	WK4	C-0039-B	HEU		7	0.0334411	WK36	C-0328	HUU
	2	6.08421	WK36	C-0054	HEU		2	95.882	WK4	C-0039-B	HEU		1	4.21276	WK36	C-0403	HEU
	3	0.0927472	WK36	C-0054	HEU		3	0.00294144	WK4	C-0039-B	HEU		2	0.0676361	WK36	C-0403	HEU
	4	20.7383	WK36	C-0054	HEU		4	0.34856	WK4	C-0039-B	HEU		3	1.63776	WK36	C-0403	HEU
	5	12.8177	WK36	C-0054	HEU		5	0.105892	WK4	C-0039-B	HEU		4	40.6396	WK36	C-0403	HEU
	6	0	WK36	C-0054	HEU		6	0.0558873	WK4	C-0039-B	HEU		5	15.8317	WK36	C-0403	HEU
	7	2.54127	WK36	C-0054	HEU		7	0.0235315	WK4	C-0039-B	HEU		6	37.5332	WK36	C-0403	HEU
	8	12.02	WK36	C-0054	HEU		8	0.542695	WK4	C-0039-B	HEU		7	0.0772984	WK36	C-0403	HEU
	9	17.455	WK36	C-0054	HEU		9	0.00588287	WK4	C-0039-B	HEU		1	0.0314367	WK4	C-0328	HUU
	10	0.0927472	WK36	C-0054	HEU		10	0.00147072	WK4	C-0039-B	HEU		2	0.0785916	WK4	C-0328	HUU
	1	29.09	WK15	C-0052	HEU		11	0.0294144	WK4	C-0039-B	HEU		3	11.8516	WK4	C-0328	HUU
	2	7.83798	WK15	C-0052	HEU		12	0.747125	WK4	C-0039-B	HEU		4	86.105	WK4	C-0328	HUU
	3	8.52183	WK15	C-0052	HEU		13	0.010295	WK4	C-0039-B	HEU		5	0.0314367	WK4	C-0328	HUU
	4	24.04	WK15	C-0052	HEU		1	0.829483	WK15	C-0039-B	HEU		6	1.77617	WK4	C-0328	HUU
	5	12.1515	WK15	C-0052	HEU		2	97.7771	WK15	C-0039-B	HEU		7	0.125747	WK4	C-0328	HUU
	6	0	WK15	C-0052	HEU		3	0.00363808	WK15	C-0039-B	HEU		1	0.761808	WK15	C-0402	HEU
	7	0.631247	WK15	C-0052	HEU		4	0.149161	WK15	C-0039-B	HEU		2	0.0507872	WK15	C-0402	HEU
	8	9.78432	WK15	C-0052	HEU		5	0.0691236	WK15	C-0039-B	HEU		3	4.46927	WK15	C-0402	HEU
	9	7.94319	WK15	C-0052	HEU		6	0.0218285	WK15	C-0039-B	HEU		4	68.7151	WK15	C-0402	HEU
	10	0	WK15	C-0052	HEU		7	0.00363808	WK15	C-0039-B	HEU		5	3.60589	WK15	C-0402	HEU
	1	24.6679	WK36	C-0045	HEU		8	0.17099	WK15	C-0039-B	HEU		6	22.3972	WK15	C-0402	HEU
	2	8.91841	WK36	C-0045	HEU		9	0	WK15	C-0039-B	HEU		7	0	WK15	C-0402	HEU
	3	0	WK36	C-0045	HEU		10	0	WK15	C-0039-B	HEU		1	3.65187	WK36	C-0105	HEU
	4	14.0417	WK36	C-0045	HEU		11	0.0109143	WK15	C-0039-B	HEU		2	0.0295399	WK36	C-0105	HEU
	5	25.7432	WK36	C-0045	HEU		12	0.964092	WK15	C-0039-B	HEU		3	0.690496	WK36	C-0105	HEU
	6	0.126502	WK36	C-0045	HEU		13	0	WK15	C-0039-B	HEU		4	22.6571	WK36	C-0105	HEU
	7	2.78305	WK36	C-0045	HEU		1	2.02703	WK36	C-0039-B	HEU		5	28.7534	WK36	C-0105	HEU
	8	13.2195	WK36	C-0045	HEU		2	95.842	WK36	C-0039-B	HEU		6	44.1954	WK36	C-0105	HEU
	9	10.4364	WK36	C-0045	HEU		3	0.0519751	WK36	C-0039-B	HEU		7	0.0221549	WK36	C-0105	HEU
	10	0.0632511	WK36	C-0045	HEU		4	0.2079	WK36	C-0039-B	HEU		1	2.38414	WK36	C-0402	HEU
	1	10.6227	CB	C-0045	HEU		5	0.0519751	WK36	C-0039-B	HEU		2	0.0959008	WK36	C-0402	HEU
	2	30.1282	CB	C-0045	HEU		6	0.259875	WK36	C-0039-B	HEU		3	1.67715	WK36	C-0402	HEU
	3	5.58608	CB	C-0045	HEU		7	0	WK36	C-0039-B	HEU		4	12.9667	WK36	C-0402	HEU
	4	6.13553	CB	C-0045	HEU		8	0.31185	WK36	C-0039-B	HEU		5	9.55886	WK36	C-0402	HEU
	5	5.49451	CB	C-0045	HEU		9	0.0519751	WK36	C-0039-B	HEU		6	73.2035	WK36	C-0402	HEU
	6	0.18315	CB	C-0045	HEU		10	0	WK36	C-0039-B	HEU		7	0.113743	WK36	C-0402	HEU
	7	0.0915751	CB	C-0045	HEU		11	0	WK36	C-0039-B	HEU		1	0.521399	WK15	C-0328	HEU
	8	26.9231	CB	C-0045	HEU		12	1.19543	WK36	C-0039-B	HEU		2	0.0814686	WK15	C-0328	HEU
	9	14.7436	CB	C-0045	HEU		13	0	WK36	C-0039-B	HEU		3	0.70063	WK15	C-0328	HEU
	10	0.0915751	CB	C-0045	HEU		1	7.58185	WK4	C-0108-B	HEU		4	34.0322	WK15	C-0328	HEU
	1	63.7201	WK4	C-0107	HEU		2	89.1742	WK4	C-0108-B	HEU		5	7.75038	WK15	C-0328	HEU
	2	11.1292	WK4	C-0107	HEU		3	0.0826974	WK4	C-0108-B	HEU		6	56.8922	WK15	C-0328	HEU
	3	0.155951	WK4	C-0107	HEU		4	0.864564	WK4	C-0108-B	HEU		7	0.021725	WK15	C-0328	HEU
	4	7.08868	WK4	C-0107	HEU		5	0.144721	WK4	C-0108-B	HEU		1	39.5614	WK15	C-0105	HEU
	5	2.80712	WK4	C-0107	HEU		6	0.0357103	WK4	C-0108-B	HEU		2	0.0750188	WK15	C-0105	HEU
	6	0.177217	WK4	C-0107	HEU		7	0.191708	WK4	C-0108-B	HEU		3	1.51803	WK15	C-0105	HEU
	7	0.10633	WK4	C-0107	HEU		8	0.531895	WK4	C-0108-B	HEU		4	24.0943	WK15	C-0105	HEU
	8	10.3495	WK4	C-0107	HEU		9	0.069541	WK4	C-0108-B	HEU		5	16.385	WK15	C-0105	HEU
	9	3.95548	WK4	C-0107	HEU		10	0.0413487	WK4	C-0108-B	HEU		6	18.3399	WK15	C-0105	HEU
	10	0.510385	WK4	C-0107	HEU		11	0.00751795	WK4	C-0108-B	HEU		7	0.0264772	WK15	C-0105	HEU
	1	22.617	WK15	C-0058	HEU		12	1.24422	WK4	C-0108-B	HEU		1	1.85278	WK15	C-0403	HEU
	2	29.766	WK15	C-0058	HEU		13	0.0300718	WK4	C-0108-B	HEU		2	0.10015	WK15	C-0403	HEU
	3	2.44007	WK15	C-0058	HEU		1	41.9513	BTH	C-0037-B	HEU		3	2.25338	WK15	C-0403	HEU
	4	11.6581	WK15	C-0058	HEU		2	31.3843	BTH	C-0037-B	HEU		4	88.5829	WK15	C-0403	HEU
	5	14.1838	WK15	C-0058	HEU		3	9.33001	BTH	C-0037-B	HEU		5	2.15323	WK15	C-0403	HEU
	6	1.46975	WK15	C-0058	HEU		4	0.426394	BTH	C-0037-B	HEU		6	5.05759	WK15	C-0403	HEU
	7	1.11301	WK15	C-0058	HEU		5	0.109765	BTH	C-0037-B	HEU		7	0	WK15	C-0403	HEU
	8	5.40811	WK15	C-0058	HEU		6	0.135095	BTH	C-0037-B	HEU		1	0.741525	WK15	C-0331	HUU
	9	8.90411	WK15	C-0058	HEU		7	0.00422172	BTH	C-0037-B	HEU		2	0.158898	WK15	C-0331	HUU
	10	2.44007	WK15	C-0058	HEU		8	5.51357	BTH	C-0037-B	HEU		3	2.11864	WK15	C-0331	HUU
	1	46.5722	WK15	C-0077	HEU		9	0.0295521	BTH	C-0037-B	HEU		4	91.7903	WK15	C-0331	HUU
	2	9.41499	WK15	C-0077	HEU		10	0.0337738	BTH	C-0037-B	HEU		5	1.95975	WK15	C-0331	HUU
	3	0	WK15	C-0077	HEU		11	0.0253303	BTH	C-0037-B	HEU		6	3.125	WK15	C-0331	HUU
	4	8.22669	WK15	C-0077	HEU		12	11.0314	BTH	C-0037-B	HEU		7	0.105932	WK15	C-0331	HUU
	5	15.3108	WK15	C-0077	HEU		13	0.0253303	BTH	C-0037-B	HEU		1	0.834492	WK4	C-0331	HUU
	6	0	WK15	C-0077	HEU		1	6.08969	WK36	C-0108-B	HEU		2	0.278164	WK4	C-0331	HUU
	7	0.914077	WK15	C-0077	HEU		2	84.8291	WK36	C-0108-B	HEU		3	2.57302	WK4	C-0331	HUU
	8	3.83912	WK15	C-0077	HEU		3	2.31538	WK36	C-0108-B	HEU		4	91.5855	WK4	C-0331	HUU
	9	15.585	WK15	C-0077	HEU		4	2.2802	WK36	C-0108-B	HEU		5	1.91238	WK4	C-0331	HUU
	10	0.137112	WK15	C-0077	HEU		5	0.68384	WK36	C-0108-B	HEU		6	2.78164	WK4	C-0331	HUU
	1	50.3151	WK4	C-0077	HEU		6	0.104445	WK36	C-0108-B	HEU		7	0.0347705	WK4	C-0331	HUU
	2	8.87565	WK4	C-0077	HEU		7	0.0142925	WK36	C-0108-B	HEU		1	0.0169607	WK4	C-0339	HUU
	3	0.418431	WK4	C-0077	HEU		8	0.437569	WK36	C-0108-B	HEU		2	0.0169607	WK4	C-0339	HUU
	4	11.3469	WK4	C-0077	HEU		9	0.0186902	WK36	C-0108-B	HEU		3	2.88331	WK4	C-0339	HUU
	5	4.9621	WK4	C-0077	HEU		10	0.0054971	WK36	C-0108-B	HEU		4	94.4878	WK4	C-0339	HUU
	6	0.177218	WK4	C-0077	HEU		11	0.00989479	WK36	C-0108-B	HEU		5	0.186567	WK4	C-0339	HUU
	7	0.605494	WK4	C-0077	HEU		12	3.20921	WK36	C-0108-B	HEU		6	2.39145	WK4	C-0339	HUU
	8	10.8152	WK4	C-0077	HEU		13	0.00219884	WK36	C-0108-B	HEU		7	0.0169607	WK4	C-0339	HUU
	9	10.9137	WK4	C-0077	HEU		1	2.01638	BTH	C-0108-B	HEU		1	0.425407	BTH	C-0339	HUU
	10	1.57035	WK4	C-0077	HEU		2	94.812	BTH	C-0108-B	HEU		2	0.0586768	BTH	C-0339	HUU
	1	40.9223	WK36	C-0077	HEU		3	0.294056	BTH	C-0108-B	HEU		3	2.53777	BTH	C-0339	HUU
	2	19.9186	WK36	C-0077	HEU		4	1.97438	BTH	C-0108-B	HEU		4	94.3377	BTH	C-0339	HUU
	3	0.116257	WK36	C-0077	HEU		5	0.31506	BTH	C-0108-B	HEU		5	0.630776	BTH	C-0339	HUU
	4	7.5373	WK36	C-0077	HEU		6	0.084016	BTH	C-0108-B	HEU		6	1.99501	BTH	C-0339	HUU
	5	17.0897	WK36	C-0077	HEU		7	0	BTH	C-0108-B	HEU		7	0.0146692	BTH	C-0339	HUU
	6	0.251889	WK36	C-0077	HEU		8	0.10502	BTH	C-0108-B	HEU		1	1.34762	WK36	C-0331	HUU
	7	1.43383	WK36	C-0077	HEU		9	0	BTH	C-0108-B	HEU		2	0.863856	WK36	C-0331	HUU
	8	4.51463	WK36	C-0077	HEU		10	0	BTH	C-0108-B	HEU		3	9.89979	WK36	C-0331	HUU
	9	7.80856	WK36	C-0077	HEU		11	0	BTH	C-0108-B	HEU		4	78.5591	WK36	C-0331	HUU
	10	0.406898	WK36	C-0077	HEU		12	0.378072	BTH	C-0108-B	HEU		5	1.6586	WK36	C-0331	HUU
	1	38.165	WK4	C-0058	HEU		13	0.021004	BTH	C-0108-B	HEU		6	7.65377	WK36	C-0331	HUU
	2	6.31313	WK4	C-0058	HEU		1	5.37691	WK15	C-0108-B	HEU		7	0.0172771	WK36	C-0331	HUU
	3	0.16835	WK4	C-0058	HEU		2	85.0454	WK15	C-0108-B	HEU		1	0.0607903	WK4	C-0108	HEU
	4	12.2222	WK4	C-0058	HEU		3	2.02641	WK15	C-0108-B	HEU		2	0.486322	WK4	C-0108	HEU
	5	10.2189	WK4	C-0058	HEU		4	3.63985	WK15	C-0108-B	HEU		3	8.24721	WK4	C-0108	HEU
	6	0.0841751	WK4	C-0058	HEU		5	1.031	WK15	C-0108-B	HEU		4	88.9362	WK4	C-0108	HEU
	7	0.16835	WK4	C-0058	HEU		6	0.108624	WK15	C-0108-B	HEU		5	0.0810537	WK4	C-0108	HEU
	8	22.7104	WK4	C-0058	HEU		7	0.231295	WK15	C-0108-B	HEU		6	2.04661	WK4	C-0108	HEU
	9	9.25926	WK4	C-0058	HEU		8	0.286544	WK15	C-0108-B	HEU		7	0.141844	WK4	C-0108	HEU
	10	0.690236	WK4	C-0058	HEU		9	0.156382	WK15	C-0108-B	HEU		1	5.76469	WK36	C-0339	HUU
	1	35.9975	WK36	C-0058	HEU		10	0.0833411	WK15	C-0108-B	HEU		2	0.149499	WK36	C-0339	HUU
	2	12.2256	WK36	C-0058	HEU		11	0.0271561	WK15	C-0108-B	HEU		3	1.03154	WK36	C-0339	HUU
	3	1.51635	WK36	C-0058	HEU		12	1.98333	WK15	C-0108-B	HEU		4	9.25998	WK36	C-0339	HUU
	4	5.49676	WK36	C-0058	HEU		13	0.00374567	WK15	C-0108-B	HEU		5	18.1073	WK36	C-0339	HUU
	5	32.5383	WK36	C-0058	HEU		1	4.2114	WK36	C-0019-B	HEU		6	65.6451	WK36	C-0339	HUU
	6	0.221134	WK36	C-0058	HEU		2	93.3375	WK36	C-0019-B	HEU		7	0.0418598	WK36	C-0339	HUU
	7	2.22714	WK36	C-0058	HEU		3	0.0236817	WK36	C-0019-B	HEU		1	3.18878	BTH	C-0331	HUU
	8	2.65361	WK36	C-0058	HEU		4	0.189454	WK36	C-0019-B	HEU		2	0	BTH	C-0331	HUU
	9	6.6972	WK36	C-0058	HEU		5	0.0394695	WK36	C-0019-B	HEU		3	0.765306	BTH	C-0331	HUU
	10	0.426473	WK36	C-0058	HEU		6	0.0315756	WK36	C-0019-B	HEU		4	12.6276	BTH	C-0331	HUU
	1	38.1714	WK4	C-0065	HEU		7	0	WK36	C-0019-B	HEU		5	17.9847	BTH	C-0331	HUU
	2	5.35413	WK4	C-0065	HEU		8	0.864383	WK36	C-0019-B	HEU		6	65.3061	BTH	C-0331	HUU
	3	0.261887	WK4	C-0065	HEU		9	0	WK36	C-0019-B	HEU		7	0.127551	BTH	C-0331	HUU
	4	13.4377	WK4	C-0065	HEU		10	0	WK36	C-0019-B	HEU		1	0	BTH	C-0104	HEU
	5	10.3882	WK4	C-0065	HEU		11	0.00394695	WK36	C-0019-B	HEU		2	0	BTH	C-0104	HEU
	6	0.558692	WK4	C-0065	HEU		12	1.29855	WK36	C-0019-B	HEU		3	0	BTH	C-0104	HEU
	7	0.0872956	WK4	C-0065	HEU		13	0	WK36	C-0019-B	HEU		4	72	BTH	C-0104	HEU
	8	25.8686	WK4	C-0065	HEU		1	0.757217	WK4	C-0019-B	HEU		5	4	BTH	C-0104	HEU
	9	4.57429	WK4	C-0065	HEU		2	97.3971	WK4	C-0019-B	HEU		6	24	BTH	C-0104	HEU
	10	1.29779	WK4	C-0065	HEU		3	0	WK4	C-0019-B	HEU		7	0	BTH	C-0104	HEU
	1	28.6522	WK36	C-0328	HUU		4	0.331283	WK4	C-0019-B	HEU		1	0.129366	WK15	C-0104	HEU
	2	5.40277	WK36	C-0328	HUU		5	0.0473261	WK4	C-0019-B	HEU		2	0	WK15	C-0104	HEU
	3	0.643651	WK36	C-0328	HUU		6	0	WK4	C-0019-B	HEU		3	4.39845	WK15	C-0104	HEU
	4	22.6448	WK36	C-0328	HUU		7	0	WK4	C-0019-B	HEU		4	88.8745	WK15	C-0104	HEU
	5	19.212	WK36	C-0328	HUU		8	0.851869	WK4	C-0019-B	HEU		5	0.646831	WK15	C-0104	HEU
	6	0.0975229	WK36	C-0328	HUU		9	0	WK4	C-0019-B	HEU		6	5.95084	WK15	C-0104	HEU
	7	1.24829	WK36	C-0328	HUU		10	0	WK4	C-0019-B	HEU		7	0	WK15	C-0104	HEU
	8	18.3538	WK36	C-0328	HUU		11	0	WK4	C-0019-B	HEU		1	0	WK4	C-0104	HEU
	9	2.9842	WK36	C-0328	HUU		12	0.331283	WK4	C-0019-B	HEU		2	0	WK4	C-0104	HEU
	10	0.760679	WK36	C-0328	HUU		13	0.283956	WK4	C-0019-B	HEU		3	0.43573	WK4	C-0104	HEU
	1	24.5252	WK36	C-0403	HEU		1	0.535906	BTH	C-0024-B	HEU		4	96.732	WK4	C-0104	HEU
	2	12.3962	WK36	C-0403	HEU		2	98.3387	BTH	C-0024-B	HEU		5	0	WK4	C-0104	HEU
	3	2.17578	WK36	C-0403	HEU		3	0	BTH	C-0024-B	HEU		6	2.83224	WK4	C-0104	HEU
	4	10.3254	WK36	C-0403	HEU		4	0.589496	BTH	C-0024-B	HEU		7	0	WK4	C-0104	HEU
	5	38.5819	WK36	C-0403	HEU		5	0.0535906	BTH	C-0024-B	HEU		1	0.114106	WK36	C-0411	HEU
	6	0.171772	WK36	C-0403	HEU		6	0	BTH	C-0024-B	HEU		2	0	WK36	C-0411	HEU
	7	1.70818	WK36	C-0403	HEU		7	0.160772	BTH	C-0024-B	HEU		3	2.56739	WK36	C-0411	HEU
	8	4.98139	WK36	C-0403	HEU		8	0.214362	BTH	C-0024-B	HEU		4	85.0806	WK36	C-0411	HEU
	9	4.48516	WK36	C-0403	HEU		9	0	BTH	C-0024-B	HEU		5	1.01269	WK36	C-0411	HEU
	10	0.648917	WK36	C-0403	HEU		10	0	BTH	C-0024-B	HEU		6	11.211	WK36	C-0411	HEU
	1	20.5479	WK4	C-0328	HUU		11	0	BTH	C-0024-B	HEU		7	0.0142633	WK36	C-0411	HEU
	2	26.1465	WK4	C-0328	HUU		12	0.107181	BTH	C-0024-B	HEU		1	0	BTH	C-0341	HUU
	3	1.07207	WK4	C-0328	HUU		13	0	BTH	C-0024-B	HEU		2	0	BTH	C-0341	HUU
	4	7.7427	WK4	C-0328	HUU		1	2.66647	WK36	C-0024-B	HEU		3	1.76089	BTH	C-0341	HUU
	5	0.119119	WK4	C-0328	HUU		2	94.1457	WK36	C-0024-B	HEU		4	97.8684	BTH	C-0341	HUU
	6	2.73973	WK4	C-0328	HUU		3	0.0327722	WK36	C-0024-B	HEU		5	0	BTH	C-0341	HUU
	7	0.357356	WK4	C-0328	HUU		4	0.408163	WK36	C-0024-B	HEU		6	0.370714	BTH	C-0341	HUU
	8	25.4914	WK4	C-0328	HUU		5	0.0625652	WK36	C-0024-B	HEU		7	0	BTH	C-0341	HUU
	9	12.6861	WK4	C-0328	HUU		6	0.0595859	WK36	C-0024-B	HEU		1	37.0761	WK4	C-0418	HEU
	10	3.09708	WK4	C-0328	HUU		7	0	WK36	C-0024-B	HEU		2	0.0283497	WK4	C-0418	HEU
	1	22.3823	WK15	C-0402	HEU		8	0.437956	WK36	C-0024-B	HEU		3	0.666218	WK4	C-0418	HEU
	2	14.9861	WK15	C-0402	HEU		9	0.00297929	WK36	C-0024-B	HEU		4	16.8752	WK4	C-0418	HEU
	3	0.609418	WK15	C-0402	HEU		10	0.00297929	WK36	C-0024-B	HEU		5	30.8728	WK4	C-0418	HEU
	4	28.2271	WK15	C-0402	HEU		11	0.00297929	WK36	C-0024-B	HEU		6	14.4566	WK4	C-0418	HEU
	5	3.54571	WK15	C-0402	HEU		12	2.17191	WK36	C-0024-B	HEU		7	0.024806	WK4	C-0418	HEU
	6	0.277008	WK15	C-0402	HEU		13	0.00595859	WK36	C-0024-B	HEU		1	28.7546	BTH	C-0418	HEU
	7	0.304709	WK15	C-0402	HEU		1	1.47658	BTH	C-0019-B	HEU		2	0.274725	BTH	C-0418	HEU
	8	21.7729	WK15	C-0402	HEU		2	97.4542	BTH	C-0019-B	HEU		3	0.3663	BTH	C-0418	HEU
	9	6.8144	WK15	C-0402	HEU		3	0	BTH	C-0019-B	HEU		4	18.315	BTH	C-0418	HEU
	10	1.08033	WK15	C-0402	HEU		4	0.152749	BTH	C-0019-B	HEU		5	40.293	BTH	C-0418	HEU
	1	44.4023	WK36	C-0105	HEU		5	0.152749	BTH	C-0019-B	HEU		6	11.9963	BTH	C-0418	HEU
	2	5.57217	WK36	C-0105	HEU		6	0.0509165	BTH	C-0019-B	HEU		7	0	BTH	C-0418	HEU
	3	2.14426	WK36	C-0105	HEU		7	0	BTH	C-0019-B	HEU		1	2.2752	WK36	C-0418	HEU
	4	16.3081	WK36	C-0105	HEU		8	0.407332	BTH	C-0019-B	HEU		2	0.665618	WK36	C-0418	HEU
	5	16.6071	WK36	C-0105	HEU		9	0.0509165	BTH	C-0019-B	HEU		3	2.22679	WK36	C-0418	HEU
	6	0.0656407	WK36	C-0105	HEU		10	0	BTH	C-0019-B	HEU		4	81.3748	WK36	C-0418	HEU
	7	0.415725	WK36	C-0105	HEU		11	0	BTH	C-0019-B	HEU		5	4.38098	WK36	C-0418	HEU
	8	6.95062	WK36	C-0105	HEU		12	0.254582	BTH	C-0019-B	HEU		6	9.0524	WK36	C-0418	HEU
	9	6.57137	WK36	C-0105	HEU		13	0	BTH	C-0019-B	HEU		7	0.0242043	WK36	C-0418	HEU
	10	0.962731	WK36	C-0105	HEU		1	0.81826	BTH	C-0020-B	HEU		1	0	WK4	C-0341	HUU
	1	20.6058	WK36	C-0402	HEU		2	98.2558	BTH	C-0020-B	HEU		2	0.041511	WK4	C-0341	HUU
	2	11.136	WK36	C-0402	HEU		3	0	BTH	C-0020-B	HEU		3	0.871731	WK4	C-0341	HUU
	3	3.31049	WK36	C-0402	HEU		4	0.193798	BTH	C-0020-B	HEU		4	97.5509	WK4	C-0341	HUU
	4	25.6906	WK36	C-0402	HEU		5	0.0645995	BTH	C-0020-B	HEU		5	0.041511	WK4	C-0341	HUU
	5	15.0162	WK36	C-0402	HEU		6	0	BTH	C-0020-B	HEU		6	1.41137	WK4	C-0341	HUU
	6	0.41832	WK36	C-0402	HEU		7	0	BTH	C-0020-B	HEU		7	0.083022	WK4	C-0341	HUU
	7	0.915975	WK36	C-0402	HEU		8	0.538329	BTH	C-0020-B	HEU		1	0.0487646	WK15	C-0418	HEU
	8	15.1028	WK36	C-0402	HEU		9	0	BTH	C-0020-B	HEU		2	0.211313	WK15	C-0418	HEU
	9	5.84926	WK36	C-0402	HEU		10	0	BTH	C-0020-B	HEU		3	2.45449	WK15	C-0418	HEU
	10	1.95456	WK36	C-0402	HEU		11	0	BTH	C-0020-B	HEU		4	95.9688	WK15	C-0418	HEU
	1	40.2293	WK15	C-0328	HUU		12	0.107666	BTH	C-0020-B	HEU		5	0.0650195	WK15	C-0418	HEU
	2	35.6745	WK15	C-0328	HUU		13	0.0215332	BTH	C-0020-B	HEU		6	1.23537	WK15	C-0418	HEU
	3	0.75649	WK15	C-0328	HUU		1	3.86454	WK4	C-0024-B	HEU		7	0.0162549	WK15	C-0418	HEU
	4	9.86622	WK15	C-0328	HUU		2	84.322	WK4	C-0024-B	HEU		1	6.25906	WK15	C-0341	HUU
	5	2.39688	WK15	C-0328	HUU		3	0.0820015	WK4	C-0024-B	HEU		2	0.274788	WK15	C-0341	HUU
	6	0.557414	WK15	C-0328	HUU		4	0.498988	WK4	C-0024-B	HEU		3	0.3931	WK15	C-0341	HUU
	7	0.422042	WK15	C-0328	HUU		5	0.101193	WK4	C-0024-B	HEU		4	11.5526	WK15	C-0341	HUU
	8	6.88804	WK15	C-0328	HUU		6	0.0383837	WK4	C-0024-B	HEU		5	44.1569	WK15	C-0341	HUU
	9	2.84281	WK15	C-0328	HUU		7	0.270431	WK4	C-0024-B	HEU		6	37.3254	WK15	C-0341	HUU
	10	0.3663	WK15	C-0328	HUU		8	1.08347	WK4	C-0024-B	HEU		7	0.038165	WK15	C-0341	HUU
	1	12.5838	WK15	C-0105	HEU		9	0.0523414	WK4	C-0024-B	HEU		1	30.3535	WK36	C-0341	HUU
	2	4.2864	WK15	C-0105	HEU		10	0.322772	WK4	C-0024-B	HEU		2	0.16986	WK36	C-0341	HUU
	3	0.155651	WK15	C-0105	HEU		11	0.012213	WK4	C-0024-B	HEU		3	1.11396	WK36	C-0341	HUU
	4	11.4823	WK15	C-0105	HEU		12	1.27713	WK4	C-0024-B	HEU		4	17.7602	WK36	C-0341	HUU
	5	48.3956	WK15	C-0105	HEU		13	8.07453	WK4	C-0024-B	HEU		5	42.0976	WK36	C-0341	HUU
	6	0.131705	WK15	C-0105	HEU		1	0.581818	WK15	C-0019-B	HEU		6	8.41398	WK36	C-0341	HUU
	7	0.574713	WK15	C-0105	HEU		2	97.0909	WK15	C-0019-B	HEU		7	0.0908552	WK36	C-0341	HUU
	8	6.51341	WK15	C-0105	HEU		3	0	WK15	C-0019-B	HEU		1	0	BTH	C-0415	HEU
	9	14.6073	WK15	C-0105	HEU		4	1.01818	WK15	C-0019-B	HEU		2	0	BTH	C-0415	HEU
	10	1.26916	WK15	C-0105	HEU		5	0.218182	WK15	C-0019-B	HEU		3	3.4749	BTH	C-0415	HEU
	1	28.4254	WK15	C-0403	HEU		6	0	WK15	C-0019-B	HEU		4	95.9459	BTH	C-0415	HEU
	2	10.1909	WK15	C-0403	HEU		7	0	WK15	C-0019-B	HEU		5	0	BTH	C-0415	HEU
	3	0.238582	WK15	C-0403	HEU		8	0.581818	WK15	C-0019-B	HEU		6	0.579151	BTH	C-0415	HEU
	4	11.1452	WK15	C-0403	HEU		9	0	WK15	C-0019-B	HEU		7	0	BTH	C-0415	HEU
	5	24.9148	WK15	C-0403	HEU		10	0	WK15	C-0019-B	HEU		1	1.38843	WK36	C-0415	HEU
	6	0.102249	WK15	C-0403	HEU		11	0	WK15	C-0019-B	HEU		2	0.495868	WK36	C-0415	HEU
	7	0.340832	WK15	C-0403	HEU		12	0.509091	WK15	C-0019-B	HEU		3	4.26446	WK36	C-0415	HEU
	8	15.1329	WK15	C-0403	HEU		13	0	WK15	C-0019-B	HEU		4	11.3719	WK36	C-0415	HEU
	9	9.16837	WK15	C-0403	HEU		1	3.9666	WK15	C-0054-B	HEU		5	8.66116	WK36	C-0415	HEU
	10	0.340832	WK15	C-0403	HEU		2	91.5449	WK15	C-0054-B	HEU		6	73.6198	WK36	C-0415	HEU
	1	49.539	WK15	C-0331	HUU		3	0.125261	WK15	C-0054-B	HEU		7	0.198347	WK36	C-0415	HEU
	2	4.02226	WK15	C-0331	HUU		4	0.334029	WK15	C-0054-B	HEU		1	0.0471698	WK4	C-0114	HEU
	3	0.158983	WK15	C-0331	HUU		5	0.0626305	WK15	C-0054-B	HEU		2	0.141509	WK4	C-0114	HEU
	4	12.0668	WK15	C-0331	HUU		6	0.0208768	WK15	C-0054-B	HEU		3	0.801887	WK4	C-0114	HEU
	5	4.96025	WK15	C-0331	HUU		7	0.0208768	WK15	C-0054-B	HEU		4	93.6321	WK4	C-0114	HEU
	6	0.0476948	WK15	C-0331	HUU		8	1.85804	WK15	C-0054-B	HEU		5	0.707547	WK4	C-0114	HEU
	7	0.063593	WK15	C-0331	HUU		9	0	WK15	C-0054-B	HEU		6	4.57547	WK4	C-0114	HEU
	8	18.4579	WK15	C-0331	HUU		10	0.0208768	WK15	C-0054-B	HEU		7	0.0943396	WK4	C-0114	HEU
	9	9.76153	WK15	C-0331	HUU		11	0	WK15	C-0054-B	HEU		1	13.813	WK36	C-0114	HEU
	10	0.922099	WK15	C-0331	HUU		12	2.04593	WK15	C-0054-B	HEU		2	0.0461716	WK36	C-0114	HEU
	1	23.7379	WK4	C-0331	HUU		13	0	WK15	C-0054-B	HEU		3	0.323201	WK36	C-0114	HEU
	2	7.70666	WK4	C-0331	HUU		1	9.89404	WK4	C-0052-B	HEU		4	10.2039	WK36	C-0114	HEU
	3	0.804477	WK4	C-0331	HUU		2	82.7023	WK4	C-0052-B	HEU		5	34.7826	WK36	C-0114	HEU
	4	22.607	WK4	C-0331	HUU		3	0.033745	WK4	C-0052-B	HEU		6	40.6772	WK36	C-0114	HEU
	5	1.69057	WK4	C-0331	HUU		4	1.24182	WK4	C-0052-B	HEU		7	0.153905	WK36	C-0114	HEU
	6	0.139909	WK4	C-0331	HUU		5	0.465681	WK4	C-0052-B	HEU		1	6.03051	WK36	C-0342	HUU
	7	0.0699545	WK4	C-0331	HUU		6	0.074239	WK4	C-0052-B	HEU		2	0.283789	WK36	C-0342	HUU
	8	37.2391	WK4	C-0331	HUU		7	0.155227	WK4	C-0052-B	HEU		3	3.94939	WK36	C-0342	HUU
	9	4.86184	WK4	C-0331	HUU		8	3.29351	WK4	C-0052-B	HEU		4	15.8094	WK36	C-0342	HUU
	10	1.14259	WK4	C-0331	HUU		9	0.026996	WK4	C-0052-B	HEU		5	55.4866	WK36	C-0342	HUU
	1	17.7154	WK4	C-0339	HUU		10	0.0944861	WK4	C-0052-B	HEU		6	17.9674	WK36	C-0342	HUU
	2	60.9106	WK4	C-0339	HUU		11	0	WK4	C-0052-B	HEU		7	0.472981	WK36	C-0342	HUU
	3	0.504065	WK4	C-0339	HUU		12	1.95721	WK4	C-0052-B	HEU		1	0	BTH	C-0342	HUU
	4	6.09756	WK4	C-0339	HUU		13	0.060741	WK4	C-0052-B	HEU		2	0.371287	BTH	C-0342	HUU
	5	1.21138	WK4	C-0339	HUU		1	8.24637	WK4	C-0054-B	HEU		3	0.990099	BTH	C-0342	HUU
	6	0.325203	WK4	C-0339	HUU		2	87.3759	WK4	C-0054-B	HEU		4	98.0198	BTH	C-0342	HUU
	7	0.113821	WK4	C-0339	HUU		3	0.0254518	WK4	C-0054-B	HEU		5	0	BTH	C-0342	HUU
	8	8.21138	WK4	C-0339	HUU		4	0.254518	WK4	C-0054-B	HEU		6	0.618812	BTH	C-0342	HUU
	9	4.65854	WK4	C-0339	HUU		5	0.101807	WK4	C-0054-B	HEU		7	0	BTH	C-0342	HUU
	10	0.252033	WK4	C-0339	HUU		6	0.0254518	WK4	C-0054-B	HEU		1	0.273224	WK4	C-0415	HEU
	1	24.2553	BTH	C-0339	HUU		7	0	WK4	C-0054-B	HEU		2	0.273224	WK4	C-0415	HEU
	2	20.7009	BTH	C-0339	HUU		8	3.48689	WK4	C-0054-B	HEU		3	0	WK4	C-0415	HEU
	3	1.62703	BTH	C-0339	HUU		9	0	WK4	C-0054-B	HEU		4	92.3497	WK4	C-0415	HEU
	4	13.9675	BTH	C-0339	HUU		10	0.0254518	WK4	C-0054-B	HEU		5	0.546448	WK4	C-0415	HEU
	5	1.45181	BTH	C-0339	HUU		11	0.0254518	WK4	C-0054-B	HEU		6	6.55738	WK4	C-0415	HEU
	6	0.275344	BTH	C-0339	HUU		12	0.43268	WK4	C-0054-B	HEU		7	0	WK4	C-0415	HEU
	7	0.150188	BTH	C-0339	HUU		13	0	WK4	C-0054-B	HEU		1	2.75098	WK15	C-0114	HEU
	8	28.7359	BTH	C-0339	HUU		1	7.22433	WK36	C-0050-B	HEU		2	0.0260756	WK15	C-0114	HEU
	9	8.28536	BTH	C-0339	HUU		2	86.692	WK36	C-0050-B	HEU		3	0.286832	WK15	C-0114	HEU
	10	0.550688	BTH	C-0339	HUU		3	0.380228	WK36	C-0050-B	HEU		4	15.6714	WK15	C-0114	HEU
	1	8.20137	WK36	C-0331	HUU		4	0.380228	WK36	C-0050-B	HEU		5	43.103	WK15	C-0114	HEU
	2	1.97353	WK36	C-0331	HUU		5	0.380228	WK36	C-0050-B	HEU		6	38.1095	WK15	C-0114	HEU
	3	0.183172	WK36	C-0331	HUU		6	0.380228	WK36	C-0050-B	HEU		7	0.0521512	WK15	C-0114	HEU
	4	24.22	WK36	C-0331	HUU		7	0	WK36	C-0050-B	HEU		1	0	WK4	C-0342	HUU
	5	15.3333	WK36	C-0331	HUU		8	4.18251	WK36	C-0050-B	HEU		2	0	WK4	C-0342	HUU
	6	0.0590877	WK36	C-0331	HUU		9	0	WK36	C-0050-B	HEU		3	4.38144	WK4	C-0342	HUU
	7	0.153628	WK36	C-0331	HUU		10	0	WK36	C-0050-B	HEU		4	90.4639	WK4	C-0342	HUU
	8	40.7351	WK36	C-0331	HUU		11	0	WK36	C-0050-B	HEU		5	0.257732	WK4	C-0342	HUU
	9	4.76838	WK36	C-0331	HUU		12	0.380228	WK36	C-0050-B	HEU		6	4.63918	WK4	C-0342	HUU
	10	4.37249	WK36	C-0331	HUU		13	0	WK36	C-0050-B	HEU		7	0.257732	WK4	C-0342	HUU
	1	17.5093	WK4	C-0108	HEU		1	3.03983	BTH	C-0054-B	HEU		1	3.08004	WK15	C-0342	HUU
	2	14.333	WK4	C-0108	HEU		2	94.3638	BTH	C-0054-B	HEU		2	0.0461084	WK15	C-0342	HUU
	3	0.979354	WK4	C-0108	HEU		3	0	BTH	C-0054-B	HEU		3	0.54408	WK15	C-0342	HUU
	4	8.80095	WK4	C-0108	HEU		4	0.774069	BTH	C-0054-B	HEU		4	19.4485	WK15	C-0342	HUU
	5	3.36157	WK4	C-0108	HEU		5	0.233833	BTH	C-0054-B	HEU		5	30.45	WK15	C-0342	HUU
	6	1.73372	WK4	C-0108	HEU		6	0.0564425	BTH	C-0054-B	HEU		6	46.3667	WK15	C-0342	HUU
	7	0.105876	WK4	C-0108	HEU		7	0	BTH	C-0054-B	HEU		7	0.0645518	WK15	C-0342	HUU
	8	33.2583	WK4	C-0108	HEU		8	1.37075	BTH	C-0054-B	HEU		1	0.21322	BTH	C-0114	HEU
	9	17.8269	WK4	C-0108	HEU		9	0	BTH	C-0054-B	HEU		2	0.10661	BTH	C-0114	HEU
	10	2.09105	WK4	C-0108	HEU		10	0	BTH	C-0054-B	HEU		3	7.03625	BTH	C-0114	HEU
	1	25.9537	WK36	C-0339	HUU		11	0	BTH	C-0054-B	HEU		4	84.7548	BTH	C-0114	HEU
	2	3.00351	WK36	C-0339	HUU		12	0.161264	BTH	C-0054-B	HEU		5	2.77186	BTH	C-0114	HEU
	3	0.811433	WK36	C-0339	HUU		13	0	BTH	C-0054-B	HEU		6	5.01066	BTH	C-0114	HEU
	4	28.1943	WK36	C-0339	HUU		1	0.814553	BTH	C-0052-B	HEU		7	0.10661	BTH	C-0114	HEU
	5	22.926	WK36	C-0339	HUU		2	98.0315	BTH	C-0052-B	HEU		1	5.90682	WK36	C-0124	HEU
	6	0.0847766	WK36	C-0339	HUU		3	0	BTH	C-0052-B	HEU		2	0.249584	WK36	C-0124	HEU
	7	0.205886	WK36	C-0339	HUU		4	0.52946	BTH	C-0052-B	HEU		3	6.73877	WK36	C-0124	HEU
	8	14.2909	WK36	C-0339	HUU		5	0.0882433	BTH	C-0052-B	HEU		4	30.0055	WK36	C-0124	HEU
	9	3.46373	WK36	C-0339	HUU		6	0.0407277	BTH	C-0052-B	HEU		5	40.0166	WK36	C-0124	HEU
	10	1.06576	WK36	C-0339	HUU		7	0	BTH	C-0052-B	HEU		6	16.8885	WK36	C-0124	HEU
	1	24.1379	WK15	C-0339	HUU		8	0.339397	BTH	C-0052-B	HEU		7	0.194121	WK36	C-0124	HEU
	2	5.78818	WK15	C-0339	HUU		9	0.00678794	BTH	C-0052-B	HEU		1	8.16606	WK36	C-0355	HUU
	3	0.492611	WK15	C-0339	HUU		10	0.0203638	BTH	C-0052-B	HEU		2	0.352543	WK36	C-0355	HUU
	4	33.867	WK15	C-0339	HUU		11	0.00678794	BTH	C-0052-B	HEU		3	3.07936	WK36	C-0355	HUU
	5	14.1626	WK15	C-0339	HUU		12	0.0814553	BTH	C-0052-B	HEU		4	62.0908	WK36	C-0355	HUU
	6	0.123153	WK15	C-0339	HUU		13	0.0407277	BTH	C-0052-B	HEU		5	9.31722	WK36	C-0355	HUU
	7	0.246305	WK15	C-0339	HUU		1	10.5768	WK36	C-0054-B	HEU		6	16.9221	WK36	C-0355	HUU
	8	14.0394	WK15	C-0339	HUU		2	74.6144	WK36	C-0054-B	HEU		7	0.0719476	WK36	C-0355	HUU
	9	6.52709	WK15	C-0339	HUU		3	4.72177	WK36	C-0054-B	HEU		1	1.08045	WK15	C-0420	HEU
	10	0.615764	WK15	C-0339	HUU		4	0.482669	WK36	C-0054-B	HEU		2	0.286384	WK15	C-0420	HEU
	1	71.0505	WK15	C-0104	HEU		5	0.0804449	WK36	C-0054-B	HEU		3	1.95262	WK15	C-0420	HEU
	2	15.0617	WK15	C-0104	HEU		6	0.0629569	WK36	C-0054-B	HEU		4	82.9471	WK15	C-0420	HEU
	3	1.96976	WK15	C-0104	HEU		7	0.0944353	WK36	C-0054-B	HEU		5	2.73366	WK15	C-0420	HEU
	4	3.38241	WK15	C-0104	HEU		8	2.9205	WK36	C-0054-B	HEU		6	10.7654	WK15	C-0420	HEU
	5	1.67131	WK15	C-0104	HEU		9	0.122416	WK36	C-0054-B	HEU		7	0.234314	WK15	C-0420	HEU
	6	2.18862	WK15	C-0104	HEU		10	0.0454689	WK36	C-0054-B	HEU		1	3.3181	WK36	C-0124	HEU
	7	0.557103	WK15	C-0104	HEU		11	0	WK36	C-0054-B	HEU		2	0.0613328	WK36	C-0124	HEU
	8	0.795862	WK15	C-0104	HEU		12	6.2712	WK36	C-0054-B	HEU		3	0.190132	WK36	C-0124	HEU
	9	2.72583	WK15	C-0104	HEU		13	0.00699521	WK36	C-0054-B	HEU		4	7.43353	WK36	C-0124	HEU
	10	0.596896	WK15	C-0104	HEU		1	5.44862	WK15	C-0052-B	HEU		5	18.3538	WK36	C-0124	HEU
	1	50.2187	WK4	C-0104	HEU		2	88.7768	WK15	C-0052-B	HEU		6	70.6185	WK36	C-0124	HEU
	2	5.24934	WK4	C-0104	HEU		3	1.53679	WK15	C-0052-B	HEU		7	0.0245331	WK36	C-0124	HEU
	3	0.0874891	WK4	C-0104	HEU		4	0.49674	WK15	C-0052-B	HEU		1	0.716846	WK15	C-0355	HUU
	4	10.3237	WK4	C-0104	HEU		5	0.139708	WK15	C-0052-B	HEU		2	0	WK15	C-0355	HUU
	5	0.437445	WK4	C-0104	HEU		6	0	WK15	C-0052-B	HEU		3	0.501792	WK15	C-0355	HUU
	6	0	WK4	C-0104	HEU		7	0	WK15	C-0052-B	HEU		4	65.3047	WK15	C-0355	HUU
	7	0.262467	WK4	C-0104	HEU		8	1.19528	WK15	C-0052-B	HEU		5	4.80287	WK15	C-0355	HUU
	8	15.1356	WK4	C-0104	HEU		9	0.0155231	WK15	C-0052-B	HEU		6	28.6022	WK15	C-0355	HUU
	9	18.1977	WK4	C-0104	HEU		10	0	WK15	C-0052-B	HEU		7	0.0716846	WK15	C-0355	HUU
	10	0.0874891	WK4	C-0104	HEU		11	0.0155231	WK15	C-0052-B	HEU		1	3.02013	WK4	C-0355	HUU
	1	27.4714	WK36	C-0411	HEU		12	2.35952	WK15	C-0052-B	HEU		2	0	WK4	C-0355	HUU
	2	7.94834	WK36	C-0411	HEU		13	0.0155231	WK15	C-0052-B	HEU		3	0	WK4	C-0355	HUU
	3	3.20417	WK36	C-0411	HEU		1	11.6627	WK36	C-0045-B	HEU		4	39.9329	WK4	C-0355	HUU
	4	12.9906	WK36	C-0411	HEU		2	82.6795	WK36	C-0045-B	HEU		5	11.0738	WK4	C-0355	HUU
	5	8.46995	WK36	C-0411	HEU		3	1.36109	WK36	C-0045-B	HEU		6	45.9732	WK4	C-0355	HUU
	6	0.248385	WK36	C-0411	HEU		4	0.53376	WK36	C-0045-B	HEU		7	0	WK4	C-0355	HUU
	7	0.943865	WK36	C-0411	HEU		5	0	WK36	C-0045-B	HEU		1	1.08625	WK36	C-0420	HEU
	8	22.2553	WK36	C-0411	HEU		6	0.13344	WK36	C-0045-B	HEU		2	0.2607	WK36	C-0420	HEU
	9	14.8783	WK36	C-0411	HEU		7	0.026688	WK36	C-0045-B	HEU		3	3.28047	WK36	C-0420	HEU
	10	1.58967	WK36	C-0411	HEU		8	1.30771	WK36	C-0045-B	HEU		4	77.9709	WK36	C-0420	HEU
	1	24.2647	WK4	C-0418	HEU		9	0.0800641	WK36	C-0045-B	HEU		5	6.49576	WK36	C-0420	HEU
	2	7.07283	WK4	C-0418	HEU		10	0	WK36	C-0045-B	HEU		6	10.7756	WK36	C-0420	HEU
	3	0.210084	WK4	C-0418	HEU		11	0	WK36	C-0045-B	HEU		7	0.13035	WK36	C-0420	HEU
	4	7.87815	WK4	C-0418	HEU		12	2.16173	WK36	C-0045-B	HEU		1	0.204499	BTH	C-0420	HEU
	5	13.7955	WK4	C-0418	HEU		13	0.053376	WK36	C-0045-B	HEU		2	0.122699	BTH	C-0420	HEU
	6	0.17507	WK4	C-0418	HEU		1	2.28157	CB	C-0045-B	HEU		3	2.74029	BTH	C-0420	HEU
	7	0.805322	WK4	C-0418	HEU		2	95.9675	CB	C-0045-B	HEU		4	93.2106	BTH	C-0420	HEU
	8	11.9398	WK4	C-0418	HEU		3	0	CB	C-0045-B	HEU		5	0.695297	BTH	C-0420	HEU
	9	32.2479	WK4	C-0418	HEU		4	0.742837	CB	C-0045-B	HEU		6	2.98569	BTH	C-0420	HEU
	10	1.61064	WK4	C-0418	HEU		5	0.176866	CB	C-0045-B	HEU		7	0.0408998	BTH	C-0420	HEU
	1	37.3333	WK4	C-0109	HEU		6	0.0353732	CB	C-0045-B	HEU		1	1.00699	WK4	C-0124	HEU
	2	7.5	WK4	C-0109	HEU		7	0.0176866	CB	C-0045-B	HEU		2	0.111888	WK4	C-0124	HEU
	3	5.41667	WK4	C-0109	HEU		8	0.459851	CB	C-0045-B	HEU		3	5.51049	WK4	C-0124	HEU
	4	14.75	WK4	C-0109	HEU		9	0	CB	C-0045-B	HEU		4	66.993	WK4	C-0124	HEU
	5	2.41667	WK4	C-0109	HEU		10	0.0353732	CB	C-0045-B	HEU		5	6.99301	WK4	C-0124	HEU
	6	0.166667	WK4	C-0109	HEU		11	0	CB	C-0045-B	HEU		6	19.2727	WK4	C-0124	HEU
	7	0.583333	WK4	C-0109	HEU		12	0.176866	CB	C-0045-B	HEU		7	0.111888	WK4	C-0124	HEU
	8	17.4167	WK4	C-0109	HEU		13	0.10612	CB	C-0045-B	HEU		1	7.19877	WK36	C-0138	HEU
	9	13.9167	WK4	C-0109	HEU		1	4.80132	WK4	C-0045-B	HEU		2	0.0489237	WK36	C-0138	HEU
	10	0.5	WK4	C-0109	HEU		2	92.7152	WK4	C-0045-B	HEU		3	0.629019	WK36	C-0138	HEU
	1	26.6885	WK36	C-0109	HEU		3	0.0183959	WK4	C-0045-B	HEU		4	19.8001	WK36	C-0138	HEU
	2	3.60656	WK36	C-0109	HEU		4	0.717439	WK4	C-0045-B	HEU		5	25.4962	WK36	C-0138	HEU
	3	3.47541	WK36	C-0109	HEU		5	0.202355	WK4	C-0045-B	HEU		6	46.6942	WK36	C-0138	HEU
	4	15.6721	WK36	C-0109	HEU		6	0.0551876	WK4	C-0045-B	HEU		7	0.132793	WK36	C-0138	HEU
	5	42.0328	WK36	C-0109	HEU		7	0	WK4	C-0045-B	HEU		1	0.108089	CB	C-0138	HEU
	6	0.0655738	WK36	C-0109	HEU		8	0.772627	WK4	C-0045-B	HEU		2	0.108089	CB	C-0138	HEU
	7	0.393443	WK36	C-0109	HEU		9	0	WK4	C-0045-B	HEU		3	30.5891	CB	C-0138	HEU
	8	4.52459	WK36	C-0109	HEU		10	0.0183959	WK4	C-0045-B	HEU		4	68.5102	CB	C-0138	HEU
	9	3.34426	WK36	C-0109	HEU		11	0.0367918	WK4	C-0045-B	HEU		5	0.144118	CB	C-0138	HEU
	10	0.196721	WK36	C-0109	HEU		12	0.643856	WK4	C-0045-B	HEU		6	0.486399	CB	C-0138	HEU
	1	34.6099	WK36	C-0418	HEU		13	0.0183959	WK4	C-0045-B	HEU		7	0.0540443	CB	C-0138	HEU
	2	7.01655	WK36	C-0418	HEU		1	1.97815	WK4	C-0107-B	HEU		1	0.0203583	BTH	C-0421	HEU
	3	0.359338	WK36	C-0418	HEU		2	91.6967	WK4	C-0107-B	HEU		2	0.834691	BTH	C-0421	HEU
	4	17.3712	WK36	C-0418	HEU		3	0.030415	WK4	C-0107-B	HEU		3	35.4235	BTH	C-0421	HEU
	5	14.2033	WK36	C-0418	HEU		4	3.31875	WK4	C-0107-B	HEU		4	63.4365	BTH	C-0421	HEU
	6	0.0378251	WK36	C-0418	HEU		5	0.635207	WK4	C-0107-B	HEU		5	0.0203583	BTH	C-0421	HEU
	7	2.41135	WK36	C-0418	HEU		6	0.092415	WK4	C-0107-B	HEU		6	0.264658	BTH	C-0421	HEU
	8	16.6903	WK36	C-0418	HEU		7	0.0959244	WK4	C-0107-B	HEU		7	0	BTH	C-0421	HEU
	9	6.39243	WK36	C-0418	HEU		8	0.477282	WK4	C-0107-B	HEU		1	37.8448	WK36	C-0362	HUU
	10	0.907801	WK36	C-0418	HEU		9	0.395396	WK4	C-0107-B	HEU		2	0.165502	WK36	C-0362	HUU
	1	51.8987	BTH	C-0109	HEU		10	0.054981	WK4	C-0107-B	HEU		3	2.7032	WK36	C-0362	HUU
	2	13.0199	BTH	C-0109	HEU		11	0.105283	WK4	C-0107-B	HEU		4	25.1011	WK36	C-0362	HUU
	3	0.904159	BTH	C-0109	HEU		12	1.0189	WK4	C-0107-B	HEU		5	28.6318	WK36	C-0362	HUU
	4	8.67993	BTH	C-0109	HEU		13	0.100604	WK4	C-0107-B	HEU		6	5.4064	WK36	C-0362	HUU
	5	1.08499	BTH	C-0109	HEU		1	9.00746	WK15	C-0058-B	HEU		7	0.147113	WK36	C-0362	HUU
	6	0.180832	BTH	C-0109	HEU		2	71.1834	WK15	C-0058-B	HEU		1	0.0307819	WK4	C-0421	HEU
	7	0.271248	BTH	C-0109	HEU		3	0.653722	WK15	C-0058-B	HEU		2	2.15473	WK4	C-0421	HEU
	8	10.8499	BTH	C-0109	HEU		4	9.68343	WK15	C-0058-B	HEU		3	9.15247	WK4	C-0421	HEU
	9	12.9295	BTH	C-0109	HEU		5	2.47858	WK15	C-0058-B	HEU		4	87.482	WK4	C-0421	HEU
	10	0.180832	BTH	C-0109	HEU		6	0.331034	WK15	C-0058-B	HEU		5	0.0410425	WK4	C-0421	HEU
	1	49.159	WK4	C-0341	HUU		7	0.536887	WK15	C-0058-B	HEU		6	0.974759	WK4	C-0421	HEU
	2	35.9327	WK4	C-0341	HUU		8	1.24624	WK15	C-0058-B	HEU		7	0.16417	WK4	C-0421	HEU
	3	0.229358	WK4	C-0341	HUU		9	0.517414	WK15	C-0058-B	HEU		1	0	BTH	C-0138	HEU
	4	2.52294	WK4	C-0341	HUU		10	0.375542	WK15	C-0058-B	HEU		2	0.42854	BTH	C-0138	HEU
	5	0.30581	WK4	C-0341	HUU		11	0.152999	WK15	C-0058-B	HEU		3	15.7892	BTH	C-0138	HEU
	6	0.382263	WK4	C-0341	HUU		12	3.78602	WK15	C-0058-B	HEU		4	83.2647	BTH	C-0138	HEU
	7	3.82263	WK4	C-0341	HUU		13	0.0472905	WK15	C-0058-B	HEU		5	0	BTH	C-0138	HEU
	8	0.535168	WK4	C-0341	HUU		1	8.86589	WK15	C-0077-B	HEU		6	0.389581	BTH	C-0138	HEU
	9	6.72783	WK4	C-0341	HUU		2	82.1633	WK15	C-0077-B	HEU		7	0.128005	BTH	C-0138	HEU
	10	0.382263	WK4	C-0341	HUU		3	2.56607	WK15	C-0077-B	HEU		1	0.0476735	WK15	C-0362	HUU
	1	37.458	WK15	C-0418	HEU		4	1.68508	WK15	C-0077-B	HEU		2	0.429062	WK15	C-0362	HUU
	2	23.9795	WK15	C-0418	HEU		5	0.601315	WK15	C-0077-B	HEU		3	4.00458	WK15	C-0362	HUU
	3	0.752361	WK15	C-0418	HEU		6	0.0978884	WK15	C-0077-B	HEU		4	92.3436	WK15	C-0362	HUU
	4	11.7817	WK15	C-0418	HEU		7	0.0349601	WK15	C-0077-B	HEU		5	0.133486	WK15	C-0362	HUU
	5	7.0914	WK15	C-0418	HEU		8	1.60117	WK15	C-0077-B	HEU		6	2.89855	WK15	C-0362	HUU
	6	0.272131	WK15	C-0418	HEU		9	0.0699203	WK15	C-0077-B	HEU		7	0.143021	WK15	C-0362	HUU
	7	0.848407	WK15	C-0418	HEU		10	0	WK15	C-0077-B	HEU		1	0.12079	WK15	C-0421	HEU
	8	12.1979	WK15	C-0418	HEU		11	0.0209761	WK15	C-0077-B	HEU		2	0.71053	WK15	C-0421	HEU
	9	5.07444	WK15	C-0418	HEU		12	2.29339	WK15	C-0077-B	HEU		3	4.09265	WK15	C-0421	HEU
	10	0.544261	WK15	C-0418	HEU		13	0	WK15	C-0077-B	HEU		4	90.55	WK15	C-0421	HEU
	1	43.0341	WK15	C-0341	HUU		1	6.95123	WK4	C-0077-B	HEU		5	0.234475	WK15	C-0421	HEU
	2	8.29471	WK15	C-0341	HUU		2	81.1756	WK4	C-0077-B	HEU		6	4.22055	WK15	C-0421	HEU
	3	0.643148	WK15	C-0341	HUU		3	0.142597	WK4	C-0077-B	HEU		7	0.071053	WK15	C-0421	HEU
	4	18.1689	WK15	C-0341	HUU		4	5.12411	WK4	C-0077-B	HEU		1	1.03156	WK15	C-0138	HEU
	5	16.7124	WK15	C-0341	HUU		5	2.12643	WK4	C-0077-B	HEU		2	0.0308588	WK15	C-0138	HEU
	6	0.321574	WK15	C-0341	HUU		6	0.162969	WK4	C-0077-B	HEU		3	4.08658	WK15	C-0138	HEU
	7	0.368864	WK15	C-0341	HUU		7	0.316535	WK4	C-0077-B	HEU		4	28.3592	WK15	C-0138	HEU
	8	7.02733	WK15	C-0341	HUU		8	1.76601	WK4	C-0077-B	HEU		5	14.3405	WK15	C-0138	HEU
	9	4.43583	WK15	C-0341	HUU		9	0.629936	WK4	C-0077-B	HEU		6	51.9485	WK15	C-0138	HEU
	10	0.993096	WK15	C-0341	HUU		10	0.0250721	WK4	C-0077-B	HEU		7	0.202786	WK15	C-0138	HEU
	1	28.298	WK36	C-0341	HUU		11	0.155134	WK4	C-0077-B	HEU		1	0.0355114	WK4	C-0362	HUU
	2	7.02556	WK36	C-0341	HUU		12	1.40717	WK4	C-0077-B	HEU		2	6.53409	WK4	C-0362	HUU
	3	0.630778	WK36	C-0341	HUU		13	0.0172371	WK4	C-0077-B	HEU		3	18.1818	WK4	C-0362	HUU
	4	22.9146	WK36	C-0341	HUU		1	3.47703	WK36	C-0077-B	HEU		4	72.4432	WK4	C-0362	HUU
	5	24.1544	WK36	C-0341	HUU		2	80.7001	WK36	C-0077-B	HEU		5	0.106534	WK4	C-0362	HUU
	6	0.33714	WK36	C-0341	HUU		3	8.54791	WK36	C-0077-B	HEU		6	2.62784	WK4	C-0362	HUU
	7	0.402393	WK36	C-0341	HUU		4	2.57752	WK36	C-0077-B	HEU		7	0.0710227	WK4	C-0362	HUU
	8	11.267	WK36	C-0341	HUU		5	1.18093	WK36	C-0077-B	HEU		1	0.0277444	WK4	C-0138	HEU
	9	3.62153	WK36	C-0341	HUU		6	0.21567	WK36	C-0077-B	HEU		2	0.434662	WK4	C-0138	HEU
	10	1.34856	WK36	C-0341	HUU		7	0.0789038	WK36	C-0077-B	HEU		3	7.18579	WK4	C-0138	HEU
	1	27.551	WK36	C-0415	HEU		8	1.01523	WK36	C-0077-B	HEU		4	90.1785	WK4	C-0138	HEU
	2	35.8844	WK36	C-0415	HEU		9	0.0736435	WK36	C-0077-B	HEU		5	0.0554888	WK4	C-0138	HEU
	3	8.7585	WK36	C-0415	HEU		10	0.0315615	WK36	C-0077-B	HEU		6	2.01609	WK4	C-0138	HEU
	4	9.41043	WK36	C-0415	HEU		11	0.0263013	WK36	C-0077-B	HEU		7	0.101729	WK4	C-0138	HEU
	5	3.71315	WK36	C-0415	HEU		12	2.07517	WK36	C-0077-B	HEU		1	24.8161	WK15	C-0164	HEU
	6	8.58844	WK36	C-0415	HEU		13	0	WK36	C-0077-B	HEU		2	0.0306498	WK15	C-0164	HEU
	7	0.113379	WK36	C-0415	HEU		1	5.46699	WK4	C-0058-B	HEU		3	0.413772	WK15	C-0164	HEU
	8	3.08957	WK36	C-0415	HEU		2	89.0602	WK4	C-0058-B	HEU		4	9.08255	WK15	C-0164	HEU
	9	1.70068	WK36	C-0415	HEU		3	0.106856	WK4	C-0058-B	HEU		5	21.4293	WK15	C-0164	HEU
	10	1.19048	WK36	C-0415	HEU		4	1.40357	WK4	C-0058-B	HEU		6	44.1561	WK15	C-0164	HEU
	1	53.4554	WK4	C-0114	HEU		5	0.551609	WK4	C-0058-B	HEU		7	0.0715161	WK15	C-0164	HEU
	2	20.7323	WK4	C-0114	HEU		6	0.0577601	WK4	C-0058-B	HEU		1	2.71281	WK36	C-0164	HEU
	3	0.2746	WK4	C-0114	HEU		7	0.161728	WK4	C-0058-B	HEU		2	0.00795545	WK36	C-0164	HEU
	4	6.27002	WK4	C-0114	HEU		8	1.93207	WK4	C-0058-B	HEU		3	0.946698	WK36	C-0164	HEU
	5	1.32723	WK4	C-0114	HEU		9	0.121296	WK4	C-0058-B	HEU		4	25.004	WK36	C-0164	HEU
	6	0.1373	WK4	C-0114	HEU		10	0.00866401	WK4	C-0058-B	HEU		5	29.284	WK36	C-0164	HEU
	7	0.0915332	WK4	C-0114	HEU		11	0.023104	WK4	C-0058-B	HEU		6	41.2967	WK36	C-0164	HEU
	8	5.44622	WK4	C-0114	HEU		12	1.10611	WK4	C-0058-B	HEU		7	0.747812	WK36	C-0164	HEU
	9	12.0824	WK4	C-0114	HEU		13	0	WK4	C-0058-B	HEU		1	14.5165	WK4	C-0164	HEU
	10	0.183066	WK4	C-0114	HEU		1	6.29923	WK36	C-0058-B	HEU		2	0.077294	WK4	C-0164	HEU
	1	39.0244	WK36	C-0114	HEU		2	86.9955	WK36	C-0058-B	HEU		3	1.43546	WK4	C-0164	HEU
	2	30.3749	WK36	C-0114	HEU		3	2.21163	WK36	C-0058-B	HEU		4	25.7794	WK4	C-0164	HEU
	3	0.271003	WK36	C-0114	HEU		4	1.07739	WK36	C-0058-B	HEU		5	19.9418	WK4	C-0164	HEU
	4	7.92683	WK36	C-0114	HEU		5	0.338377	WK36	C-0058-B	HEU		6	37.9845	WK4	C-0164	HEU
	5	15.0632	WK36	C-0114	HEU		6	0.102867	WK36	C-0058-B	HEU		7	0.265008	WK4	C-0164	HEU
	6	0.654923	WK36	C-0114	HEU		7	0.0595544	WK36	C-0058-B	HEU		1	0	CB	C-0377	HUU
	7	0.925926	WK36	C-0114	HEU		8	0.587423	WK36	C-0058-B	HEU		2	0.628237	CB	C-0377	HUU
	8	1.9196	WK36	C-0114	HEU		9	0.219269	WK36	C-0058-B	HEU		3	10.9347	CB	C-0377	HUU
	9	3.18428	WK36	C-0114	HEU		10	0.0460193	WK36	C-0058-B	HEU		4	87.622	CB	C-0377	HUU
	10	0.654923	WK36	C-0114	HEU		11	0.0216562	WK36	C-0058-B	HEU		5	0	CB	C-0377	HUU
	1	51.5498	WK36	C-0342	HUU		12	2.02214	WK36	C-0058-B	HEU		6	0.781051	CB	C-0377	HUU
	2	14.5966	WK36	C-0342	HUU		13	0.0189491	WK36	C-0058-B	HEU		7	0.0339587	CB	C-0377	HUU
	3	2.08837	WK36	C-0342	HUU		1	2.84926	BTH	C-0058-B	HEU		1	0.0234577	WK4	C-0157	HEU
	4	9.69444	WK36	C-0342	HUU		2	91.9577	BTH	C-0058-B	HEU		2	0.750645	WK4	C-0157	HEU
	5	15.8057	WK36	C-0342	HUU		3	0.0459559	BTH	C-0058-B	HEU		3	5.41872	WK4	C-0157	HEU
	6	2.11035	WK36	C-0342	HUU		4	3.03309	BTH	C-0058-B	HEU		4	92.0948	WK4	C-0157	HEU
	7	0.15388	WK36	C-0342	HUU		5	0.78125	BTH	C-0058-B	HEU		5	0.0469153	WK4	C-0157	HEU
	8	0.483623	WK36	C-0342	HUU		6	0.0459559	BTH	C-0058-B	HEU		6	1.40746	WK4	C-0157	HEU
	9	1.93449	WK36	C-0342	HUU		7	0	BTH	C-0058-B	HEU		7	0.258034	WK4	C-0157	HEU
	10	1.58277	WK36	C-0342	HUU		8	0.965074	BTH	C-0058-B	HEU		1	39.7281	WK36	C-0157	HEU
	1	64.1638	BTH	C-0342	HUU		9	0	BTH	C-0058-B	HEU		2	0.137112	WK36	C-0157	HEU
	2	5.18771	BTH	C-0342	HUU		10	0.0459559	BTH	C-0058-B	HEU		3	1.16545	WK36	C-0157	HEU
	3	0	BTH	C-0342	HUU		11	0.0459559	BTH	C-0058-B	HEU		4	14.5795	WK36	C-0157	HEU
	4	11.4676	BTH	C-0342	HUU		12	0.229779	BTH	C-0058-B	HEU		5	35.9575	WK36	C-0157	HEU
	5	3.95904	BTH	C-0342	HUU		13	0	BTH	C-0058-B	HEU		6	8.16956	WK36	C-0157	HEU
	6	0	BTH	C-0342	HUU		1	7.66311	WK4	C-0065-B	HEU		7	0.262797	WK36	C-0157	HEU
	7	0	BTH	C-0342	HUU		2	83.6177	WK4	C-0065-B	HEU		1	0.645756	BTH	C-0157	HEU
	8	11.7406	BTH	C-0342	HUU		3	0.117117	WK4	C-0065-B	HEU		2	0.0922509	BTH	C-0157	HEU
	9	3.27645	BTH	C-0342	HUU		4	3.65285	WK4	C-0065-B	HEU		3	65.9594	BTH	C-0157	HEU
	10	0.204778	BTH	C-0342	HUU		5	0.82386	WK4	C-0065-B	HEU		4	32.4723	BTH	C-0157	HEU
	1	54.3987	WK15	C-0114	HEU		6	0.0525009	WK4	C-0065-B	HEU		5	0	BTH	C-0157	HEU
	2	14.6701	WK15	C-0114	HEU		7	0.504816	WK4	C-0065-B	HEU		6	0.553506	BTH	C-0157	HEU
	3	0.140384	WK15	C-0114	HEU		8	1.2156	WK4	C-0065-B	HEU		7	0.276753	BTH	C-0157	HEU
	4	9.87365	WK15	C-0114	HEU		9	0.648184	WK4	C-0065-B	HEU		1	16.4481	WK36	C-0151	HEU
	5	13.1727	WK15	C-0114	HEU		10	0.155483	WK4	C-0065-B	HEU		2	0.0546448	WK36	C-0151	HEU
	6	0.187178	WK15	C-0114	HEU		11	0.0747128	WK4	C-0065-B	HEU		3	4.15301	WK36	C-0151	HEU
	7	0.116986	WK15	C-0114	HEU		12	1.39127	WK4	C-0065-B	HEU		4	5.40984	WK36	C-0151	HEU
	8	1.61441	WK15	C-0114	HEU		13	0.0827898	WK4	C-0065-B	HEU		5	8.63388	WK36	C-0151	HEU
	9	5.33458	WK15	C-0114	HEU		1	6.44512	CB	C-0077-B	HEU		6	65.1913	WK36	C-0151	HEU
	10	0.491343	WK15	C-0114	HEU		2	84.6928	CB	C-0077-B	HEU		7	0.10929	WK36	C-0151	HEU
	1	11.0124	WK4	C-0342	HUU		3	0	CB	C-0077-B	HEU		1	0.0104313	CB	C-0388	HUU
	2	82.5933	WK4	C-0342	HUU		4	6.54582	CB	C-0077-B	HEU		2	0.292077	CB	C-0388	HUU
	3	0.769686	WK4	C-0342	HUU		5	0.40282	CB	C-0077-B	HEU		3	12.1577	CB	C-0388	HUU
	4	0.651273	WK4	C-0342	HUU		6	0.20141	CB	C-0077-B	HEU		4	86.9713	CB	C-0388	HUU
	5	0.236827	WK4	C-0342	HUU		7	0	CB	C-0077-B	HEU		5	0.0208627	CB	C-0388	HUU
	6	4.26288	WK4	C-0342	HUU		8	1.10775	CB	C-0077-B	HEU		6	0.500704	CB	C-0388	HUU
	7	0.0592066	WK4	C-0342	HUU		9	0	CB	C-0077-B	HEU		7	0.046941	CB	C-0388	HUU
	8	0	WK4	C-0342	HUU		10	0.100705	CB	C-0077-B	HEU		1	14.0733	WK36	C-0384	HUU
	9	0.17762	WK4	C-0342	HUU		11	0.20141	CB	C-0077-B	HEU		2	0.430231	WK36	C-0384	HUU
	10	0.236827	WK4	C-0342	HUU		12	0.302115	CB	C-0077-B	HEU		3	1.16162	WK36	C-0384	HUU
	1	44.4558	WK15	C-0342	HUU		13	0	CB	C-0077-B	HEU		4	30.2309	WK36	C-0384	HUU
	2	9.36808	WK15	C-0342	HUU		1	4.59632	BTH	C-0105-B	HEU		5	28.6199	WK36	C-0384	HUU
	3	0.221427	WK15	C-0342	HUU		2	93.5651	BTH	C-0105-B	HEU		6	25.3454	WK36	C-0384	HUU
	4	18.2933	WK15	C-0342	HUU		3	0.039968	BTH	C-0105-B	HEU		7	0.13863	WK36	C-0384	HUU
	5	15.4829	WK15	C-0342	HUU		4	0.679456	BTH	C-0105-B	HEU		1	30.2725	WK15	C-0157	HEU
	6	0.0681315	WK15	C-0342	HUU		5	0.239808	BTH	C-0105-B	HEU		2	0.0431109	WK15	C-0157	HEU
	7	0.425822	WK15	C-0342	HUU		6	0.0799361	BTH	C-0105-B	HEU		3	0.310398	WK15	C-0157	HEU
	8	6.217	WK15	C-0342	HUU		7	0	BTH	C-0105-B	HEU		4	14.218	WK15	C-0157	HEU
	9	5.0758	WK15	C-0342	HUU		8	0.479616	BTH	C-0105-B	HEU		5	39.1016	WK15	C-0157	HEU
	10	0.391756	WK15	C-0342	HUU		9	0	BTH	C-0105-B	HEU		6	15.9769	WK15	C-0157	HEU
	1	40.1937	BTH	C-0114	HEU		10	0	BTH	C-0105-B	HEU		7	0.0775996	WK15	C-0157	HEU
	2	36.481	BTH	C-0114	HEU		11	0	BTH	C-0105-B	HEU		1	4.74138	BTH	C-0151	HEU
	3	9.56416	BTH	C-0114	HEU		12	0.319744	BTH	C-0105-B	HEU		2	0.431034	BTH	C-0151	HEU
	4	5.1251	BTH	C-0114	HEU		13	0	BTH	C-0105-B	HEU		3	59.2672	BTH	C-0151	HEU
	5	0.645682	BTH	C-0114	HEU		1	8.46107	WK15	C-0360-B	HUU		4	28.0172	BTH	C-0151	HEU
	6	1.1703	BTH	C-0114	HEU		2	85.653	WK15	C-0360-B	HUU		5	4.09483	BTH	C-0151	HEU
	7	0.0807103	BTH	C-0114	HEU		3	0.0613121	WK15	C-0360-B	HUU		6	2.80172	BTH	C-0151	HEU
	8	1.85634	BTH	C-0114	HEU		4	1.22624	WK15	C-0360-B	HUU		7	0.646552	BTH	C-0151	HEU
	9	4.72155	BTH	C-0114	HEU		5	0.490497	WK15	C-0360-B	HUU		1	10.389	WK15	C-0384	HUU
	10	0.161421	BTH	C-0114	HEU		6	0.0613121	WK15	C-0360-B	HUU		2	0.202252	WK15	C-0384	HUU
	1	61.1909	WK36	C-0124	HEU		7	0	WK15	C-0360-B	HUU		3	3.5057	WK15	C-0384	HUU
	2	7.2302	WK36	C-0124	HEU		8	2.0233	WK15	C-0360-B	HUU		4	33.7154	WK15	C-0384	HUU
	3	2.97714	WK36	C-0124	HEU		9	0	WK15	C-0360-B	HUU		5	16.8273	WK15	C-0384	HUU
	4	3.56194	WK36	C-0124	HEU		10	0.0613121	WK15	C-0360-B	HUU		6	35.2592	WK15	C-0384	HUU
	5	17.597	WK36	C-0124	HEU		11	0.0613121	WK15	C-0360-B	HUU		7	0.101126	WK15	C-0384	HUU
	6	2.49867	WK36	C-0124	HEU		12	1.83936	WK15	C-0360-B	HUU		1	0.371834	WK4	C-0384	HUU
	7	0.15949	WK36	C-0124	HEU		13	0.0613121	WK15	C-0360-B	HUU		2	1.57255	WK4	C-0384	HUU
	8	0.265816	WK36	C-0124	HEU		1	6.46501	WK36	C-0328-B	HUU		3	6.13525	WK4	C-0384	HUU
	9	2.71132	WK36	C-0124	HEU		2	83.0368	WK36	C-0328-B	HUU		4	53.1257	WK4	C-0384	HUU
	10	1.80755	WK36	C-0124	HEU		3	0.330452	WK36	C-0328-B	HUU		5	1.12325	WK4	C-0384	HUU
	1	22.7523	WK36	C-0355	HUU		4	2.67751	WK36	C-0328-B	HUU		6	37.6172	WK4	C-0384	HUU
	2	8.08504	WK36	C-0355	HUU		5	0.898153	WK36	C-0328-B	HUU		7	0.0542257	WK4	C-0384	HUU
	3	2.03173	WK36	C-0355	HUU		6	0.118624	WK36	C-0328-B	HUU		1	9.12856	WK15	C-0151	HEU
	4	18.8825	WK36	C-0355	HUU		7	0.0338926	WK36	C-0328-B	HUU		2	0.704017	WK15	C-0151	HEU
	5	29.8057	WK36	C-0355	HUU		8	1.60566	WK36	C-0328-B	HUU		3	0.662604	WK15	C-0151	HEU
	6	0.518406	WK36	C-0355	HUU		9	0.0211829	WK36	C-0328-B	HUU		4	7.94534	WK15	C-0151	HEU
	7	0.460805	WK36	C-0355	HUU		10	0.0508388	WK36	C-0328-B	HUU		5	35.4552	WK15	C-0151	HEU
	8	10.4781	WK36	C-0355	HUU		11	0.0169463	WK36	C-0328-B	HUU		6	45.9623	WK15	C-0151	HEU
	9	5.5349	WK36	C-0355	HUU		12	4.74072	WK36	C-0328-B	HUU		7	0.141987	WK15	C-0151	HEU
	10	1.45049	WK36	C-0355	HUU		13	0.00423657	WK36	C-0328-B	HUU		1	1.51882	WK4	C-0151	HEU
	1	32.4855	WK15	C-0420	HEU		1	4.24115	WK36	C-0403-B	HEU		2	1.86097	WK4	C-0151	HEU
	2	13.5014	WK15	C-0420	HEU		2	87.5835	WK36	C-0403-B	HEU		3	5.29083	WK4	C-0151	HEU
	3	0.186119	WK15	C-0420	HEU		3	0.458723	WK36	C-0403-B	HEU		4	5.05716	WK4	C-0151	HEU
	4	16.3629	WK15	C-0420	HEU		4	3.46573	WK36	C-0403-B	HEU		5	4.03071	WK4	C-0151	HEU
	5	18.9066	WK15	C-0420	HEU		5	0.711755	WK36	C-0403-B	HEU		6	81.6991	WK4	C-0151	HEU
	6	0.248158	WK15	C-0420	HEU		6	0.13223	WK36	C-0403-B	HEU		7	0.542435	WK4	C-0151	HEU
	7	0.232648	WK15	C-0420	HEU		7	0.0375467	WK36	C-0403-B	HEU		1	0.136035	BTH	C-0388	HUU
	8	8.75533	WK15	C-0420	HEU		8	0.85378	WK36	C-0403-B	HEU		2	1.91881	BTH	C-0388	HUU
	9	8.35983	WK15	C-0420	HEU		9	0.0946831	WK36	C-0403-B	HEU		3	9.89475	BTH	C-0388	HUU
	10	0.961613	WK15	C-0420	HEU		10	0.0310169	WK36	C-0403-B	HEU		4	86.6614	BTH	C-0388	HUU
	1	41.649	WK36	C-0124	HEU		11	0.0881532	WK36	C-0403-B	HEU		5	0.0930765	BTH	C-0388	HUU
	2	16.0895	WK36	C-0124	HEU		12	2.28709	WK36	C-0403-B	HEU		6	1.19568	BTH	C-0388	HUU
	3	0.730271	WK36	C-0124	HEU		13	0.0146922	WK36	C-0403-B	HEU		7	0.100236	BTH	C-0388	HUU
	4	12.5795	WK36	C-0124	HEU		1	2.69077	WK4	C-0328-B	HUU		1	29.4635	WK4	C-0130	HEU
	5	20.0707	WK36	C-0124	HEU		2	73.206	WK4	C-0328-B	HUU		2	0	WK4	C-0130	HEU
	6	0.471143	WK36	C-0124	HEU		3	0.0524602	WK4	C-0328-B	HUU		3	1.47601	WK4	C-0130	HEU
	7	0.282686	WK36	C-0124	HEU		4	18.549	WK4	C-0328-B	HUU		4	32.9549	WK4	C-0130	HEU
	8	4.75854	WK36	C-0124	HEU		5	2.16398	WK4	C-0328-B	HUU		5	24.2407	WK4	C-0130	HEU
	9	2.75618	WK36	C-0124	HEU		6	0.310389	WK4	C-0328-B	HUU		6	11.7797	WK4	C-0130	HEU
	10	0.612485	WK36	C-0124	HEU		7	0.0502743	WK4	C-0328-B	HUU		7	0.0851547	WK4	C-0130	HEU
	1	61.225	WK15	C-0355	HUU		8	1.56506	WK4	C-0328-B	HUU		1	2.05451	WK36	C-0430	HEU
	2	3.58217	WK15	C-0355	HUU		9	0.0459026	WK4	C-0328-B	HUU		2	1.00629	WK36	C-0430	HEU
	3	0.875034	WK15	C-0355	HUU		10	0.19454	WK4	C-0328-B	HUU		3	4.10901	WK36	C-0430	HEU
	4	14.4654	WK15	C-0355	HUU		11	0.286345	WK4	C-0328-B	HUU		4	68.8889	WK36	C-0430	HEU
	5	8.4222	WK15	C-0355	HUU		12	0.808761	WK4	C-0328-B	HUU		5	3.27044	WK36	C-0430	HEU
	6	0.0546896	WK15	C-0355	HUU		13	0.0765044	WK4	C-0328-B	HUU		6	20.4612	WK36	C-0430	HEU
	7	0.0546896	WK15	C-0355	HUU		1	11.1506	WK15	C-0402-B	HEU		7	0.209644	WK36	C-0430	HEU
	8	7.82062	WK15	C-0355	HUU		2	72.082	WK15	C-0402-B	HEU		1	37.6471	BTH	C-0130	HEU
	9	3.36341	WK15	C-0355	HUU		3	0.45029	WK15	C-0402-B	HEU		2	1.56863	BTH	C-0130	HEU
	10	0.136724	WK15	C-0355	HUU		4	4.24221	WK15	C-0402-B	HEU		3	11.3725	BTH	C-0130	HEU
	1	43.2776	WK36	C-0420	HEU		5	0.793933	WK15	C-0402-B	HEU		4	29.4118	BTH	C-0130	HEU
	2	7.13395	WK36	C-0420	HEU		6	0.189596	WK15	C-0402-B	HEU		5	8.23529	BTH	C-0130	HEU
	3	0.199551	WK36	C-0420	HEU		7	0.0236995	WK15	C-0402-B	HEU		6	11.3725	BTH	C-0130	HEU
	4	12.5967	WK36	C-0420	HEU		8	2.22775	WK15	C-0402-B	HEU		7	0.392157	BTH	C-0130	HEU
	5	29.6084	WK36	C-0420	HEU		9	0.047399	WK15	C-0402-B	HEU		1	0.381008	WK15	C-0363	HUU
	6	0.648541	WK36	C-0420	HEU		10	0.0355492	WK15	C-0402-B	HEU		2	0.534877	WK15	C-0363	HUU
	7	0.0748316	WK36	C-0420	HEU		11	0.0355492	WK15	C-0402-B	HEU		3	10.3971	WK15	C-0363	HUU
	8	2.81866	WK36	C-0420	HEU		12	8.72141	WK15	C-0402-B	HEU		4	45.6697	WK15	C-0363	HUU
	9	2.81866	WK36	C-0420	HEU		13	0	WK15	C-0402-B	HEU		5	2.55715	WK15	C-0363	HUU
	10	0.823148	WK36	C-0420	HEU		1	7.02553	WK36	C-0105-B	HEU		6	40.0278	WK15	C-0363	HUU
	1	27.427	BTH	C-0420	HEU		2	79.9435	WK36	C-0105-B	HEU		7	0.432298	WK15	C-0363	HUU
	2	13.4964	BTH	C-0420	HEU		3	4.47775	WK36	C-0105-B	HEU		1	22.1078	WK15	C-0130	HEU
	3	0.513023	BTH	C-0420	HEU		4	1.99703	WK36	C-0105-B	HEU		2	0.0316731	WK15	C-0130	HEU
	4	12.4309	BTH	C-0420	HEU		5	0.79977	WK36	C-0105-B	HEU		3	1.90039	WK15	C-0130	HEU
	5	1.34175	BTH	C-0420	HEU		6	0.0862028	WK36	C-0105-B	HEU		4	47.1455	WK15	C-0130	HEU
	6	0.434096	BTH	C-0420	HEU		7	0.0143671	WK36	C-0105-B	HEU		5	22.6463	WK15	C-0130	HEU
	7	0	BTH	C-0420	HEU		8	1.13979	WK36	C-0105-B	HEU		6	6.11291	WK15	C-0130	HEU
	8	21.4286	BTH	C-0420	HEU		9	0.0574685	WK36	C-0105-B	HEU		7	0.055428	WK15	C-0130	HEU
	9	21.9021	BTH	C-0420	HEU		10	0.00957809	WK36	C-0105-B	HEU		1	47.9363	WK36	C-0130	HEU
	10	1.02605	BTH	C-0420	HEU		11	0.0335233	WK36	C-0105-B	HEU		2	0.0234064	WK36	C-0130	HEU
	1	55.3306	WK4	C-0124	HEU		12	4.40113	WK36	C-0105-B	HEU		3	0.65538	WK36	C-0130	HEU
	2	20.3417	WK4	C-0124	HEU		13	0.0143671	WK36	C-0105-B	HEU		4	13.17	WK36	C-0130	HEU
	3	1.92977	WK4	C-0124	HEU		1	7.47691	WK36	C-0402-B	HEU		5	29.2424	WK36	C-0130	HEU
	4	5.72604	WK4	C-0124	HEU		2	72.855	WK36	C-0402-B	HEU		6	8.87883	WK36	C-0130	HEU
	5	6.6751	WK4	C-0124	HEU		3	2.41219	WK36	C-0402-B	HEU		7	0.0936257	WK36	C-0130	HEU
	6	3.13192	WK4	C-0124	HEU		4	6.46917	WK36	C-0402-B	HEU		1	0.974659	WK15	C-0430	HEU
	7	0.189813	WK4	C-0124	HEU		5	2.23554	WK36	C-0402-B	HEU		2	0.524816	WK15	C-0430	HEU
	8	1.36033	WK4	C-0124	HEU		6	0.283787	WK36	C-0402-B	HEU		3	6.11786	WK15	C-0430	HEU
	9	4.08099	WK4	C-0124	HEU		7	0.0868734	WK36	C-0402-B	HEU		4	87.2695	WK15	C-0430	HEU
	10	1.23379	WK4	C-0124	HEU		8	0.729737	WK36	C-0402-B	HEU		5	0.839706	WK15	C-0430	HEU
	1	41.1598	WK36	C-0138	HEU		9	0.0694987	WK36	C-0402-B	HEU		6	4.06358	WK15	C-0430	HEU
	2	31.7775	WK36	C-0138	HEU		10	0.0318536	WK36	C-0402-B	HEU		7	0.209927	WK15	C-0430	HEU
	3	1.27298	WK36	C-0138	HEU		11	0.280891	WK36	C-0402-B	HEU		1	7.28048	WK36	C-0363	HUU
	4	4.47902	WK36	C-0138	HEU		12	7.06281	WK36	C-0402-B	HEU		2	0.486703	WK36	C-0363	HUU
	5	5.98774	WK36	C-0138	HEU		13	0.00579156	WK36	C-0402-B	HEU		3	1.50527	WK36	C-0363	HUU
	6	1.50872	WK36	C-0138	HEU		1	3.9173	WK15	C-0328-B	HEU		4	33.8786	WK36	C-0363	HUU
	7	2.07449	WK36	C-0138	HEU		2	87.9956	WK15	C-0328-B	HEU		5	31.3798	WK36	C-0363	HUU
	8	2.82885	WK36	C-0138	HEU		3	0.420022	WK15	C-0328-B	HEU		6	25.3287	WK36	C-0363	HUU
	9	7.8265	WK36	C-0138	HEU		4	3.19478	WK15	C-0328-B	HEU		7	0.140492	WK36	C-0363	HUU
	10	1.08439	WK36	C-0138	HEU		5	0.539717	WK15	C-0328-B	HEU		1	0	WK4	C-0430	HEU
	1	8.73786	CB	C-0138	HEU		6	0.0631121	WK15	C-0328-B	HEU		2	0.779632	WK4	C-0430	HEU
	2	73.4798	CB	C-0138	HEU		7	0.0304679	WK15	C-0328-B	HEU		3	4.50725	WK4	C-0430	HEU
	3	1.21359	CB	C-0138	HEU		8	0.866159	WK15	C-0328-B	HEU		4	93.0929	WK4	C-0430	HEU
	4	0.293817	CB	C-0138	HEU		9	0.0631121	WK15	C-0328-B	HEU		5	0	WK4	C-0430	HEU
	5	0.255493	CB	C-0138	HEU		10	0.0152339	WK15	C-0328-B	HEU		6	1.50445	WK4	C-0430	HEU
	6	10.373	CB	C-0138	HEU		11	0.0174102	WK15	C-0328-B	HEU		7	0.115727	WK4	C-0430	HEU
	7	0.268268	CB	C-0138	HEU		12	2.86181	WK15	C-0328-B	HEU		1	0.0805477	WK4	C-0397	HUU
	8	0.93255	CB	C-0138	HEU		13	0.0152339	WK15	C-0328-B	HEU		2	1.00685	WK4	C-0397	HUU
	9	3.35973	CB	C-0138	HEU		1	0.524109	WK4	C-0403-B	HEU		3	8.9408	WK4	C-0397	HUU
	10	1.08585	CB	C-0138	HEU		2	98.3229	WK4	C-0403-B	HEU		4	89.4482	WK4	C-0397	HUU
	1	11.124	BTH	C-0421	HEU		3	0	WK4	C-0403-B	HEU		5	0	WK4	C-0397	HUU
	2	22.5749	BTH	C-0421	HEU		4	0.314465	WK4	C-0403-B	HEU		6	0.281917	WK4	C-0397	HUU
	3	0.379587	BTH	C-0421	HEU		5	0.104822	WK4	C-0403-B	HEU		7	0.241643	WK4	C-0397	HUU
	4	13.1695	BTH	C-0421	HEU		6	0.104822	WK4	C-0403-B	HEU		1	0.193798	WK4	C-0506	HEU
	5	0.442851	BTH	C-0421	HEU		7	0	WK4	C-0403-B	HEU		2	1.27046	WK4	C-0506	HEU
	6	5.87305	BTH	C-0421	HEU		8	0.419287	WK4	C-0403-B	HEU		3	25.1938	WK4	C-0506	HEU
	7	0	BTH	C-0421	HEU		9	0.104822	WK4	C-0403-B	HEU		4	69.8536	WK4	C-0506	HEU
	8	35.1118	BTH	C-0421	HEU		10	0	WK4	C-0403-B	HEU		5	0.107666	WK4	C-0506	HEU
	9	9.5213	BTH	C-0421	HEU		11	0	WK4	C-0403-B	HEU		6	2.41171	WK4	C-0506	HEU
	10	1.80304	BTH	C-0421	HEU		12	0.104822	WK4	C-0403-B	HEU		7	0.968992	WK4	C-0506	HEU
	1	28.0688	WK36	C-0362	HUU		13	0	WK4	C-0403-B	HEU		1	0.0990519	WK4	C-0388	HUU
	2	27.2088	WK36	C-0362	HUU		1	27.5975	WK15	C-0105-B	HEU		2	1.51408	WK4	C-0388	HUU
	3	1.83737	WK36	C-0362	HUU		2	50.1038	WK15	C-0105-B	HEU		3	16.4426	WK4	C-0388	HUU
	4	1.681	WK36	C-0362	HUU		3	1.12531	WK15	C-0105-B	HEU		4	80.883	WK4	C-0388	HUU
	5	19.0383	WK36	C-0362	HUU		4	3.50705	WK15	C-0105-B	HEU		5	0.0353757	WK4	C-0388	HUU
	6	10.907	WK36	C-0362	HUU		5	0.99421	WK15	C-0105-B	HEU		6	0.877317	WK4	C-0388	HUU
	7	4.14386	WK36	C-0362	HUU		6	0.240358	WK15	C-0105-B	HEU		7	0.148578	WK4	C-0388	HUU
	8	0.547303	WK36	C-0362	HUU		7	0.109254	WK15	C-0105-B	HEU		1	0.140647	BTH	C-0506	HEU
	9	4.76935	WK36	C-0362	HUU		8	7.39648	WK15	C-0105-B	HEU		2	2.00031	BTH	C-0506	HEU
	10	1.79828	WK36	C-0362	HUU		9	0.0327761	WK15	C-0105-B	HEU		3	3.78184	BTH	C-0506	HEU
	1	16.0156	WK4	C-0421	HEU		10	0	WK15	C-0105-B	HEU		4	92.0144	BTH	C-0506	HEU
	2	25.6055	WK4	C-0421	HEU		11	0.0764777	WK15	C-0105-B	HEU		5	0.265667	BTH	C-0506	HEU
	3	0.253906	WK4	C-0421	HEU		12	8.78401	WK15	C-0105-B	HEU		6	1.60963	BTH	C-0506	HEU
	4	9.98047	WK4	C-0421	HEU		13	0.0327761	WK15	C-0105-B	HEU		7	0.187529	BTH	C-0506	HEU
	5	2.08984	WK4	C-0421	HEU		1	4.07527	WK15	C-0403-B	HEU		1	0.00673764	BTH	C-0397	HUU
	6	2.1875	WK4	C-0421	HEU		2	89.1292	WK15	C-0403-B	HEU		2	1.19256	BTH	C-0397	HUU
	7	0.722656	WK4	C-0421	HEU		3	0.148285	WK15	C-0403-B	HEU		3	2.60747	BTH	C-0397	HUU
	8	30.7031	WK4	C-0421	HEU		4	2.02485	WK15	C-0403-B	HEU		4	95.5599	BTH	C-0397	HUU
	9	10.2148	WK4	C-0421	HEU		5	0.818121	WK15	C-0403-B	HEU		5	0	BTH	C-0397	HUU
	10	2.22656	WK4	C-0421	HEU		6	0.122718	WK15	C-0403-B	HEU		6	0.478372	BTH	C-0397	HUU
	1	6.60757	BTH	C-0138	HEU		7	0.0102265	WK15	C-0403-B	HEU		7	0.154966	BTH	C-0397	HUU
	2	60.8541	BTH	C-0138	HEU		8	1.94815	WK15	C-0403-B	HEU		1	4.13499	WK15	C-0388	HUU
	3	11.1039	BTH	C-0138	HEU		9	0	WK15	C-0403-B	HEU		2	0.201707	WK15	C-0388	HUU
	4	3.80338	BTH	C-0138	HEU		10	0	WK15	C-0403-B	HEU		3	2.79286	WK15	C-0388	HUU
	5	0.0483481	BTH	C-0138	HEU		11	0.0255663	WK15	C-0403-B	HEU		4	65.7254	WK15	C-0388	HUU
	6	2.30459	BTH	C-0138	HEU		12	1.6976	WK15	C-0403-B	HEU		5	7.57952	WK15	C-0388	HUU
	7	0.016116	BTH	C-0138	HEU		13	0	WK15	C-0403-B	HEU		6	19.4802	WK15	C-0388	HUU
	8	11.4102	BTH	C-0138	HEU		1	4.94426	WK15	C-0331-B	HUU		7	0.0853375	WK15	C-0388	HUU
	9	2.64303	BTH	C-0138	HEU		2	88.3567	WK15	C-0331-B	HUU		1	10.532	WK36	C-0388	HUU
	10	1.2087	BTH	C-0138	HEU		3	0.0464492	WK15	C-0331-B	HUU		2	0.464794	WK36	C-0388	HUU
	1	30.7486	WK15	C-0362	HUU		4	3.57659	WK15	C-0331-B	HUU		3	0.810918	WK36	C-0388	HUU
	2	16.5819	WK15	C-0362	HUU		5	0.609001	WK15	C-0331-B	HUU		4	27.7097	WK36	C-0388	HUU
	3	2.37288	WK15	C-0362	HUU		6	0.0877374	WK15	C-0331-B	HUU		5	40.6744	WK36	C-0388	HUU
	4	10.4237	WK15	C-0362	HUU		7	0.0258051	WK15	C-0331-B	HUU		6	19.2247	WK36	C-0388	HUU
	5	7.68362	WK15	C-0362	HUU		8	0.609001	WK15	C-0331-B	HUU		7	0.583465	WK36	C-0388	HUU
	6	0.381356	WK15	C-0362	HUU		9	0.154831	WK15	C-0331-B	HUU		1	22.8181	WK15	C-0397	HUU
	7	1.11582	WK15	C-0362	HUU		10	0.010322	WK15	C-0331-B	HUU		2	2.32815	WK15	C-0397	HUU
	8	11.2288	WK15	C-0362	HUU		11	0.0361272	WK15	C-0331-B	HUU		3	2.61503	WK15	C-0397	HUU
	9	18.4463	WK15	C-0362	HUU		12	1.53282	WK15	C-0331-B	HUU		4	21.4499	WK15	C-0397	HUU
	10	1.01695	WK15	C-0362	HUU		13	0.010322	WK15	C-0331-B	HUU		5	32.8589	WK15	C-0397	HUU
	1	23.8488	WK15	C-0421	HEU		1	5.77004	WK4	C-0331-B	HUU		6	17.5549	WK15	C-0397	HUU
	2	21.634	WK15	C-0421	HEU		2	87.7567	WK4	C-0331-B	HUU		7	0.375152	WK15	C-0397	HUU
	3	3.30858	WK15	C-0421	HEU		3	0.107111	WK4	C-0331-B	HUU		1	19.5065	WK15	C-0506	HEU
	4	11.9109	WK15	C-0421	HEU		4	3.04569	WK4	C-0331-B	HUU		2	0.611995	WK15	C-0506	HEU
	5	11.1816	WK15	C-0421	HEU		5	0.67061	WK4	C-0331-B	HUU		3	2.44798	WK15	C-0506	HEU
	6	1.06685	WK15	C-0421	HEU		6	0.0745122	WK4	C-0331-B	HUU		4	39.9601	WK15	C-0506	HEU
	7	1.72856	WK15	C-0421	HEU		7	0.0838262	WK4	C-0331-B	HUU		5	22.0962	WK15	C-0506	HEU
	8	14.6388	WK15	C-0421	HEU		8	0.90346	WK4	C-0331-B	HUU		6	15.2419	WK15	C-0506	HEU
	9	9.76367	WK15	C-0421	HEU		9	0.0512271	WK4	C-0331-B	HUU		7	0.135283	WK15	C-0506	HEU
	10	0.918298	WK15	C-0421	HEU		10	0.00465701	WK4	C-0331-B	HUU		1	42.7224	WK36	C-0506	HEU
	1	40.2669	WK15	C-0138	HEU		11	0.0279421	WK4	C-0331-B	HUU		2	0.48949	WK36	C-0506	HEU
	2	25.8634	WK15	C-0138	HEU		12	1.49956	WK4	C-0331-B	HUU		3	4.49179	WK36	C-0506	HEU
	3	10.9498	WK15	C-0138	HEU		13	0.00465701	WK4	C-0331-B	HUU		4	18.9246	WK36	C-0506	HEU
	4	1.9427	WK15	C-0138	HEU		1	7.29994	WK4	C-0339-B	HUU		5	21.4152	WK36	C-0506	HEU
	5	2.13893	WK15	C-0138	HEU		2	85.6359	WK4	C-0339-B	HUU		6	11.7046	WK36	C-0506	HEU
	6	12.2057	WK15	C-0138	HEU		3	0.0408696	WK4	C-0339-B	HUU		7	0.251944	WK36	C-0506	HEU
	7	2.64914	WK15	C-0138	HEU		4	3.34816	WK4	C-0339-B	HUU		1	24.9459	WK36	C-0397	HUU
	8	0.156986	WK15	C-0138	HEU		5	0.67592	WK4	C-0339-B	HUU		2	0.321063	WK36	C-0397	HUU
	9	1.02041	WK15	C-0138	HEU		6	0.0613044	WK4	C-0339-B	HUU		3	1.78451	WK36	C-0397	HUU
	10	2.80612	WK15	C-0138	HEU		7	0.0204348	WK4	C-0339-B	HUU		4	50.2576	WK36	C-0397	HUU
	1	23.8584	WK4	C-0362	HUU		8	1.64264	WK4	C-0339-B	HUU		5	17.1508	WK36	C-0397	HUU
	2	27.296	WK4	C-0362	HUU		9	0.0361539	WK4	C-0339-B	HUU		6	5.38341	WK36	C-0397	HUU
	3	1.28271	WK4	C-0362	HUU		10	0.00785953	WK4	C-0339-B	HUU		7	0.156798	WK36	C-0397	HUU
	4	7.3371	WK4	C-0362	HUU		11	0.0251505	WK4	C-0339-B	HUU		1	22.1459	WK36	C-0561	HEU
	5	1.8471	WK4	C-0362	HUU		12	1.19622	WK4	C-0339-B	HUU		2	0.254876	WK36	C-0561	HEU
	6	4.36121	WK4	C-0362	HUU		13	0.00943144	WK4	C-0339-B	HUU		3	1.25668	WK36	C-0561	HEU
	7	0.30785	WK4	C-0362	HUU		1	4.46746	BTH	C-0339-B	HUU		4	23.3884	WK36	C-0561	HEU
	8	17.2396	WK4	C-0362	HUU		2	88.9465	BTH	C-0339-B	HUU		5	36.6703	WK36	C-0561	HEU
	9	14.6998	WK4	C-0362	HUU		3	0.112823	BTH	C-0339-B	HUU		6	15.8342	WK36	C-0561	HEU
	10	1.77014	WK4	C-0362	HUU		4	4.53954	BTH	C-0339-B	HUU		7	0.449573	WK36	C-0561	HEU
	1	42.1217	WK4	C-0138	HEU		5	0.84617	BTH	C-0339-B	HUU		1	0.0353388	WK4	C-0573	HEU
	2	30.2808	WK4	C-0138	HEU		6	0.109689	BTH	C-0339-B	HUU		2	1.03366	WK4	C-0573	HEU
	3	6.33385	WK4	C-0138	HEU		7	0.0219377	BTH	C-0339-B	HUU		3	40.7456	WK4	C-0573	HEU
	4	4.82059	WK4	C-0138	HEU		8	0.531206	BTH	C-0339-B	HUU		4	56.0032	WK4	C-0573	HEU
	5	0.436817	WK4	C-0138	HEU		9	0.0329066	BTH	C-0339-B	HUU		5	0.0176694	WK4	C-0573	HEU
	6	0.826833	WK4	C-0138	HEU		10	0.00470094	BTH	C-0339-B	HUU		6	1.08667	WK4	C-0573	HEU
	7	1.59126	WK4	C-0138	HEU		11	0.0250717	BTH	C-0339-B	HUU		7	1.07783	WK4	C-0573	HEU
	8	5.70983	WK4	C-0138	HEU		12	0.354138	BTH	C-0339-B	HUU		1	14.2896	WK15	C-0561	HEU
	9	7.05148	WK4	C-0138	HEU		13	0.0078349	BTH	C-0339-B	HUU		2	0.0978585	WK15	C-0561	HEU
	10	0.826833	WK4	C-0138	HEU		1	6.22921	WK36	C-0331-B	HUU		3	1.48153	WK15	C-0561	HEU
	1	6.45043	WK15	C-0164	HEU		2	74.8117	WK36	C-0331-B	HUU		4	27.6006	WK15	C-0561	HEU
	2	5.22644	WK15	C-0164	HEU		3	0.0718448	WK36	C-0331-B	HUU		5	38.5676	WK15	C-0561	HEU
	3	0.305998	WK15	C-0164	HEU		4	9.87999	WK36	C-0331-B	HUU		6	17.6054	WK15	C-0561	HEU
	4	5.32436	WK15	C-0164	HEU		5	3.13722	WK36	C-0331-B	HUU		7	0.357297	WK15	C-0561	HEU
	5	79.9878	WK15	C-0164	HEU		6	0.242144	WK36	C-0331-B	HUU		1	0.620059	WK36	C-0573	HEU
	6	0.0979192	WK15	C-0164	HEU		7	0.971235	WK36	C-0331-B	HUU		2	0.310029	WK36	C-0573	HEU
	7	0.354957	WK15	C-0164	HEU		8	1.27192	WK36	C-0331-B	HUU		3	1.78267	WK36	C-0573	HEU
	8	1.22399	WK15	C-0164	HEU		9	0.167638	WK36	C-0331-B	HUU		4	81.6463	WK36	C-0573	HEU
	9	0.807834	WK15	C-0164	HEU		10	0.0399138	WK36	C-0331-B	HUU		5	2.0772	WK36	C-0573	HEU
	10	0.220318	WK15	C-0164	HEU		11	0.0612011	WK36	C-0331-B	HUU		6	13.3158	WK36	C-0573	HEU
	1	42.8314	WK36	C-0164	HEU		12	3.09997	WK36	C-0331-B	HUU		7	0.248024	WK36	C-0573	HEU
	2	39.5461	WK36	C-0164	HEU		13	0.0159655	WK36	C-0331-B	HUU		1	0.0656599	BTH	C-0561	HEU
	3	2.70604	WK36	C-0164	HEU		1	9.082	WK4	C-0108-B	HEU		2	0.0656599	BTH	C-0561	HEU
	4	0.674136	WK36	C-0164	HEU		2	71.9572	WK4	C-0108-B	HEU		3	1.70716	BTH	C-0561	HEU
	5	2.782	WK36	C-0164	HEU		3	0.108467	WK4	C-0108-B	HEU		4	96.6185	BTH	C-0561	HEU
	6	7.20661	WK36	C-0164	HEU		4	14.0819	WK4	C-0108-B	HEU		5	0.19698	BTH	C-0561	HEU
	7	3.22826	WK36	C-0164	HEU		5	1.54982	WK4	C-0108-B	HEU		6	1.14905	BTH	C-0561	HEU
	8	0.104444	WK36	C-0164	HEU		6	0.273253	WK4	C-0108-B	HEU		7	0.19698	BTH	C-0561	HEU
	9	0.0569692	WK36	C-0164	HEU		7	0.450554	WK4	C-0108-B	HEU		1	0.385675	WK15	C-0573	HEU
	10	0.864033	WK36	C-0164	HEU		8	0.648714	WK4	C-0108-B	HEU		2	0.688705	WK15	C-0573	HEU
	1	20.9922	WK4	C-0164	HEU		9	0.283682	WK4	C-0108-B	HEU		3	2.61708	WK15	C-0573	HEU
	2	29.9256	WK4	C-0164	HEU		10	0.123068	WK4	C-0108-B	HEU		4	84.8209	WK15	C-0573	HEU
	3	0.466846	WK4	C-0164	HEU		11	0.202332	WK4	C-0108-B	HEU		5	0.716253	WK15	C-0573	HEU
	4	3.21253	WK4	C-0164	HEU		12	1.17853	WK4	C-0108-B	HEU		6	10.551	WK15	C-0573	HEU
	5	40.1013	WK4	C-0164	HEU		13	0.060491	WK4	C-0108-B	HEU		7	0.220386	WK15	C-0573	HEU
	6	1.06029	WK4	C-0164	HEU		1	5.26008	WK36	C-0339-B	HUU		1	12.3573	WK36	C-0732	HUU
	7	0.284855	WK4	C-0164	HEU		2	79.4342	WK36	C-0339-B	HUU		2	0.0551666	WK36	C-0732	HUU
	8	1.85947	WK4	C-0164	HEU		3	2.83628	WK36	C-0339-B	HUU		3	2.16423	WK36	C-0732	HUU
	9	1.49549	WK4	C-0164	HEU		4	4.8111	WK36	C-0339-B	HUU		4	63.5434	WK36	C-0732	HUU
	10	0.601361	WK4	C-0164	HEU		5	1.27761	WK36	C-0339-B	HUU		5	18.328	WK36	C-0732	HUU
	1	1.31191	CB	C-0877	HUU		6	0.171564	WK36	C-0339-B	HUU		6	3.09781	WK36	C-0732	HUU
	2	50.0442	CB	C-0877	HUU		7	0.226319	WK36	C-0339-B	HUU		7	0.454063	WK36	C-0732	HUU
	3	2.49116	CB	C-0877	HUU		8	0.620551	WK36	C-0339-B	HUU		1	0.120268	WK4	C-0561	HEU
	4	11.6745	CB	C-0877	HUU		9	0.178865	WK36	C-0339-B	HUU		2	2.13046	WK4	C-0561	HEU
	5	0.0737028	CB	C-0877	HUU		10	0.0073006	WK36	C-0339-B	HUU		3	43.056	WK4	C-0561	HEU
	6	1.17925	CB	C-0877	HUU		11	0.0839569	WK36	C-0339-B	HUU		4	52.7003	WK4	C-0561	HEU
	7	0.0147406	CB	C-0877	HUU		12	5.09217	WK36	C-0339-B	HUU		5	0.0687246	WK4	C-0561	HEU
	8	24.7052	CB	C-0877	HUU		13	0	WK36	C-0339-B	HUU		6	1.37449	WK4	C-0561	HEU
	9	6.53007	CB	C-0877	HUU		1	9.02256	BTH	C-0331-B	HUU		7	0.549797	WK4	C-0561	HEU
	10	1.97524	CB	C-0877	HUU		2	79.9141	BTH	C-0331-B	HUU		1	3.27791	WK15	C-0732	HUU
	1	33.1818	WK4	C-0157	HEU		3	2.47046	BTH	C-0331-B	HUU		2	0.544491	WK15	C-0732	HUU
	2	26.3793	WK4	C-0157	HEU		4	0.966702	BTH	C-0331-B	HUU		3	6.87009	WK15	C-0732	HUU
	3	0.846395	WK4	C-0157	HEU		5	0.429646	BTH	C-0331-B	HUU		4	45.6167	WK15	C-0732	HUU
	4	5.76803	WK4	C-0157	HEU		6	0.107411	BTH	C-0331-B	HUU		5	8.73013	WK15	C-0732	HUU
	5	4.85893	WK4	C-0157	HEU		7	0.107411	BTH	C-0331-B	HUU		6	34.4564	WK15	C-0732	HUU
	6	0.893417	WK4	C-0157	HEU		8	0.966702	BTH	C-0331-B	HUU		7	0.504294	WK15	C-0732	HUU
	7	0.877743	WK4	C-0157	HEU		9	0	BTH	C-0331-B	HUU		1	6.88259	WK4	C-0732	HUU
	8	14.7179	WK4	C-0157	HEU		10	0	BTH	C-0331-B	HUU		2	0.323887	WK4	C-0732	HUU
	9	11.2696	WK4	C-0157	HEU		11	0	BTH	C-0331-B	HUU		3	8.79892	WK4	C-0732	HUU
	10	1.2069	WK4	C-0157	HEU		12	5.90763	BTH	C-0331-B	HUU		4	73.3819	WK4	C-0732	HUU
	1	22.6791	WK36	C-0157	HEU		13	0.107411	BTH	C-0331-B	HUU		5	6.13765	WK4	C-0732	HUU
	2	25.7321	WK36	C-0157	HEU		1	12.1903	BTH	C-0104-B	HEU		6	3.86505	WK4	C-0732	HUU
	3	6.46417	WK36	C-0157	HEU		2	81.1695	BTH	C-0104-B	HEU		7	0.609987	WK4	C-0732	HUU
	4	4.57944	WK36	C-0157	HEU		3	0.297324	BTH	C-0104-B	HEU		1	0.0441063	BTH	C-0573	HEU
	5	23.6293	WK36	C-0157	HEU		4	0.792864	BTH	C-0104-B	HEU		2	0.341824	BTH	C-0573	HEU
	6	12.8193	WK36	C-0157	HEU		5	0.099108	BTH	C-0104-B	HEU		3	2.64638	BTH	C-0573	HEU
	7	0.514019	WK36	C-0157	HEU		6	0	BTH	C-0104-B	HEU		4	95.027	BTH	C-0573	HEU
	8	0.700935	WK36	C-0157	HEU		7	0	BTH	C-0104-B	HEU		5	0.187452	BTH	C-0573	HEU
	9	0.186916	WK36	C-0157	HEU		8	2.57681	BTH	C-0104-B	HEU		6	1.56577	BTH	C-0573	HEU
	10	2.6947	WK36	C-0157	HEU		9	0	BTH	C-0104-B	HEU		7	0.187452	BTH	C-0573	HEU
	1	19.1379	BTH	C-0157	HEU		10	0	BTH	C-0104-B	HEU		1	0.056614	BTH	C-0732	HUU
	2	19.6552	BTH	C-0157	HEU		11	0	BTH	C-0104-B	HEU		2	0.381056	BTH	C-0732	HUU
	3	0.172414	BTH	C-0157	HEU		12	2.87413	BTH	C-0104-B	HEU		3	4.48775	BTH	C-0732	HUU
	4	2.24138	BTH	C-0157	HEU		13	0	BTH	C-0104-B	HEU		4	94.1579	BTH	C-0732	HUU
	5	2.24138	BTH	C-0157	HEU		1	4.0745	WK15	C-0104-B	HEU		5	0.0500817	BTH	C-0732	HUU
	6	13.9655	BTH	C-0157	HEU		2	88.4938	WK15	C-0104-B	HEU		6	0.359281	BTH	C-0732	HUU
	7	0.689655	BTH	C-0157	HEU		3	0.186848	WK15	C-0104-B	HEU		7	0.507349	BTH	C-0732	HUU
	8	11.8966	BTH	C-0157	HEU		4	3.79121	WK15	C-0104-B	HEU
	9	19.8276	BTH	C-0157	HEU		5	0.189862	WK15	C-0104-B	HEU
	10	10.1724	BTH	C-0157	HEU		6	0.0512326	WK15	C-0104-B	HEU
	1	12.0235	WK36	C-0151	HEU		7	0.0120547	WK15	C-0104-B	HEU
	2	16.7155	WK36	C-0151	HEU		8	1.07287	WK15	C-0104-B	HEU
	3	1.17302	WK36	C-0151	HEU		9	0.551504	WK15	C-0104-B	HEU
	4	13.783	WK36	C-0151	HEU		10	0.0753421	WK15	C-0104-B	HEU
	5	8.79765	WK36	C-0151	HEU		11	0.0843831	WK15	C-0104-B	HEU
	6	22.2874	WK36	C-0151	HEU		12	1.25068	WK15	C-0104-B	HEU
	7	7.03812	WK36	C-0151	HEU		13	0.165753	WK15	C-0104-B	HEU
	8	3.51906	WK36	C-0151	HEU		1	7.87037	WK4	C-0104-B	HEU
	9	1.17302	WK36	C-0151	HEU		2	87.9795	WK4	C-0104-B	HEU
	10	13.4897	WK36	C-0151	HEU		3	0.181878	WK4	C-0104-B	HEU
	1	3.30111	CB	C-0388	HUU		4	0.859788	WK4	C-0104-B	HEU
	2	67.7435	CB	C-0388	HUU		5	0.231481	WK4	C-0104-B	HEU
	3	2.87668	CB	C-0388	HUU		6	0.0165344	WK4	C-0104-B	HEU
	4	3.67838	CB	C-0388	HUU		7	0.0165344	WK4	C-0104-B	HEU
	5	0.212214	CB	C-0388	HUU		8	1.38889	WK4	C-0104-B	HEU
	6	3.56048	CB	C-0388	HUU		9	0.0330688	WK4	C-0104-B	HEU
	7	0.235793	CB	C-0388	HUU		10	0.0165344	WK4	C-0104-B	HEU
	8	11.1059	CB	C-0388	HUU		11	0.0330688	WK4	C-0104-B	HEU
	9	6.24853	CB	C-0388	HUU		12	1.37235	WK4	C-0104-B	HEU
	10	1.03749	CB	C-0388	HUU		13	0	WK4	C-0104-B	HEU
	1	38.0831	WK36	C-0384	HUU		1	8.71984	WK36	C-0411-B	HEU
	2	6.53392	WK36	C-0384	HUU		2	82.7193	WK36	C-0411-B	HEU
	3	0.414079	WK36	C-0384	HUU		3	0.121283	WK36	C-0411-B	HEU
	4	14.1213	WK36	C-0384	HUU		4	3.53394	WK36	C-0411-B	HEU
	5	30.3678	WK36	C-0384	HUU		5	0.894986	WK36	C-0411-B	HEU
	6	0.194861	WK36	C-0384	HUU		6	0.104554	WK36	C-0411-B	HEU
	7	1.23006	WK36	C-0384	HUU		7	0.0250931	WK36	C-0411-B	HEU
	8	4.24431	WK36	C-0384	HUU		8	0.90335	WK36	C-0411-B	HEU
	9	3.37961	WK36	C-0384	HUU		9	0.00418218	WK36	C-0411-B	HEU
	10	1.43101	WK36	C-0384	HUU		10	0.0125465	WK36	C-0411-B	HEU
	1	35.1375	WK15	C-0157	HEU		11	0.0292752	WK36	C-0411-B	HEU
	2	16.504	WK15	C-0157	HEU		12	2.92752	WK36	C-0411-B	HEU
	3	0.50281	WK15	C-0157	HEU		13	0.00418218	WK36	C-0411-B	HEU
	4	4.22952	WK15	C-0157	HEU		1	1.61859	BTH	C-0341-B	HUU
	5	28.6306	WK15	C-0157	HEU		2	95.4762	BTH	C-0341-B	HUU
	6	0.857734	WK15	C-0157	HEU		3	0.0207512	BTH	C-0341-B	HUU
	7	3.04644	WK15	C-0157	HEU		4	1.68085	BTH	C-0341-B	HUU
	8	2.4549	WK15	C-0157	HEU		5	0.435775	BTH	C-0341-B	HUU
	9	8.01538	WK15	C-0157	HEU		6	0.0207512	BTH	C-0341-B	HUU
	10	0.621118	WK15	C-0157	HEU		7	0.0207512	BTH	C-0341-B	HUU
	1	4.6683	BTH	C-0151	HEU		8	0.581033	BTH	C-0341-B	HUU
	2	3.7206	BTH	C-0151	HEU		9	0.0415024	BTH	C-0341-B	HUU
	3	76.7638	BTH	C-0151	HEU		10	0	BTH	C-0341-B	HUU
	4	10.7406	BTH	C-0151	HEU		11	0.0622536	BTH	C-0341-B	HUU
	5	0.2457	BTH	C-0151	HEU		12	0.0207512	BTH	C-0341-B	HUU
	6	0.351	BTH	C-0151	HEU		13	0.0207512	BTH	C-0341-B	HUU
	7	0.0351	BTH	C-0151	HEU		1	39.1695	WK4	C-0418-B	HEU
	8	2.5623	BTH	C-0151	HEU		2	37.0348	WK4	C-0418-B	HEU
	9	0.526501	BTH	C-0151	HEU		3	5.53676	WK4	C-0418-B	HEU
	10	0.3861	BTH	C-0151	HEU		4	3.35281	WK4	C-0418-B	HEU
	1	20.1104	WK15	C-0384	HUU		5	1.03353	WK4	C-0418-B	HEU
	2	10.2225	WK15	C-0384	HUU		6	0.28299	WK4	C-0418-B	HEU
	3	4.49611	WK15	C-0384	HUU		7	0.0861273	WK4	C-0418-B	HEU
	4	24.118	WK15	C-0384	HUU		8	4.96463	WK4	C-0418-B	HEU
	5	21.9739	WK15	C-0384	HUU		9	0.0184559	WK4	C-0418-B	HEU
	6	0.569929	WK15	C-0384	HUU		10	0.0184559	WK4	C-0418-B	HEU
	7	1.38411	WK15	C-0384	HUU		11	0.0615195	WK4	C-0418-B	HEU
	8	10.8287	WK15	C-0384	HUU		12	8.42818	WK4	C-0418-B	HEU
	9	4.22472	WK15	C-0384	HUU		13	0.0123039	WK4	C-0418-B	HEU
	10	2.07165	WK15	C-0384	HUU		1	8.69565	BTH	C-0418-B	HEU
	1	15.919	WK4	C-0384	HUU		2	72.6005	BTH	C-0418-B	HEU
	2	5.28086	WK4	C-0384	HUU		3	8.94176	BTH	C-0418-B	HEU
	3	0.603745	WK4	C-0384	HUU		4	2.87121	BTH	C-0418-B	HEU
	4	39.2587	WK4	C-0384	HUU		5	0.73831	BTH	C-0418-B	HEU
	5	1.52847	WK4	C-0384	HUU		6	0.328138	BTH	C-0418-B	HEU
	6	0.213985	WK4	C-0384	HUU		7	0.246103	BTH	C-0418-B	HEU
	7	0.573175	WK4	C-0384	HUU		8	2.1329	BTH	C-0418-B	HEU
	8	29.5224	WK4	C-0384	HUU		9	0.574241	BTH	C-0418-B	HEU
	9	4.45548	WK4	C-0384	HUU		10	0	BTH	C-0418-B	HEU
	10	2.64425	WK4	C-0384	HUU		11	0.0820345	BTH	C-0418-B	HEU
	1	41.1697	WK15	C-0151	HEU		12	2.78917	BTH	C-0418-B	HEU
	2	17.7757	WK15	C-0151	HEU		13	0	BTH	C-0418-B	HEU
	3	0.921022	WK15	C-0151	HEU		1	6.45646	WK36	C-0418-B	HEU
	4	12.4108	WK15	C-0151	HEU		2	80.3015	WK36	C-0418-B	HEU
	5	8.17407	WK15	C-0151	HEU		3	0.221814	WK36	C-0418-B	HEU
	6	0.552613	WK15	C-0151	HEU		4	3.54903	WK36	C-0418-B	HEU
	7	6.28598	WK15	C-0151	HEU		5	0.705989	WK36	C-0418-B	HEU
	8	5.34193	WK15	C-0151	HEU		6	0.0810933	WK36	C-0418-B	HEU
	9	6.47018	WK15	C-0151	HEU		7	0.508026	WK36	C-0418-B	HEU
	10	0.897997	WK15	C-0151	HEU		8	2.00348	WK36	C-0418-B	HEU
	1	31.6928	WK4	C-0151	HEU		9	0.515181	WK36	C-0418-B	HEU
	2	14.4321	WK4	C-0151	HEU		10	0.0333914	WK36	C-0418-B	HEU
	3	7.52255	WK4	C-0151	HEU		11	0.0405467	WK36	C-0418-B	HEU
	4	7.56634	WK4	C-0151	HEU		12	5.52389	WK36	C-0418-B	HEU
	5	0.639285	WK4	C-0151	HEU		13	0.0596274	WK36	C-0418-B	HEU
	6	30.0727	WK4	C-0151	HEU		1	11.0991	WK4	C-0341-B	HUU
	7	1.10342	WK4	C-0151	HEU		2	82.9023	WK4	C-0341-B	HUU
	8	2.40827	WK4	C-0151	HEU		3	0.224497	WK4	C-0341-B	HUU
	9	1.00709	WK4	C-0151	HEU		4	1.66128	WK4	C-0341-B	HUU
	10	3.55548	WK4	C-0151	HEU		5	0.143678	WK4	C-0341-B	HUU
	1	5.58608	BTH	C-0388	HUU		6	0.00897989	WK4	C-0341-B	HUU
	2	30.7021	BTH	C-0388	HUU		7	0	WK4	C-0341-B	HUU
	3	0.695971	BTH	C-0388	HUU		8	1.93068	WK4	C-0341-B	HUU
	4	12.2894	BTH	C-0388	HUU		9	0.0448994	WK4	C-0341-B	HUU
	5	0.25641	BTH	C-0388	HUU		10	0	WK4	C-0341-B	HUU
	6	0.769231	BTH	C-0388	HUU		11	0.0359195	WK4	C-0341-B	HUU
	7	0.238095	BTH	C-0388	HUU		12	1.88578	WK4	C-0341-B	HUU
	8	40.1893	BTH	C-0388	HUU		13	0.0628592	WK4	C-0341-B	HUU
	9	6.79487	BTH	C-0388	HUU		1	5.14464	WK15	C-0418-B	HEU
	10	2.47863	BTH	C-0388	HUU		2	82.7494	WK15	C-0418-B	HEU
	1	39.5869	WK4	C-0130	HEU		3	0.184385	WK15	C-0418-B	HEU
	2	16.222	WK4	C-0130	HEU		4	4.5401	WK15	C-0418-B	HEU
	3	1.93632	WK4	C-0130	HEU		5	0.63779	WK15	C-0418-B	HEU
	4	6.62651	WK4	C-0130	HEU		6	0.0513859	WK15	C-0418-B	HEU
	5	23.2358	WK4	C-0130	HEU		7	0.123931	WK15	C-0418-B	HEU
	6	1.29088	WK4	C-0130	HEU		8	2.35166	WK15	C-0418-B	HEU
	7	0.688468	WK4	C-0130	HEU		9	0.314361	WK15	C-0418-B	HEU
	8	1.54905	WK4	C-0130	HEU		10	0.0423178	WK15	C-0418-B	HEU
	9	7.44406	WK4	C-0130	HEU		11	0.0211589	WK15	C-0418-B	HEU
	10	1.41997	WK4	C-0130	HEU		12	3.78442	WK15	C-0418-B	HEU
	1	44.2443	WK36	C-0430	HEU		13	0.0544086	WK15	C-0418-B	HEU
	2	15.6146	WK36	C-0430	HEU		1	3.56662	WK15	C-0341-B	HUU
	3	0.779799	WK36	C-0430	HEU		2	77.75	WK15	C-0341-B	HUU
	4	6.3498	WK36	C-0430	HEU		3	10.0629	WK15	C-0341-B	HUU
	5	18.8452	WK36	C-0430	HEU		4	3.57223	WK15	C-0341-B	HUU
	6	3.08206	WK36	C-0430	HEU		5	0.550006	WK15	C-0341-B	HUU
	7	1.35537	WK36	C-0430	HEU		6	0.126277	WK15	C-0341-B	HUU
	8	4.25176	WK36	C-0430	HEU		7	0.204849	WK15	C-0341-B	HUU
	9	4.41886	WK36	C-0430	HEU		8	0.855876	WK15	C-0341-B	HUU
	10	1.0583	WK36	C-0430	HEU		9	0.819396	WK15	C-0341-B	HUU
	1	26.5548	WK15	C-0363	HUU		10	0.0280615	WK15	C-0341-B	HUU
	2	22.0641	WK15	C-0363	HUU		11	0.134695	WK15	C-0341-B	HUU
	3	3.93154	WK15	C-0363	HUU		12	2.27298	WK15	C-0341-B	HUU
	4	22.9792	WK15	C-0363	HUU		13	0.056123	WK15	C-0341-B	HUU
	5	0.779529	WK15	C-0363	HUU		1	4.14691	WK36	C-0341-B	HUU
	6	3.21979	WK15	C-0363	HUU		2	75.0746	WK36	C-0341-B	HUU
	7	2.69446	WK15	C-0363	HUU		3	10.623	WK36	C-0341-B	HUU
	8	11.7946	WK15	C-0363	HUU		4	4.99649	WK36	C-0341-B	HUU
	9	3.8807	WK15	C-0363	HUU		5	1.23595	WK36	C-0341-B	HUU
	10	2.10134	WK15	C-0363	HUU		6	0.248068	WK36	C-0341-B	HUU
	1	32.6795	WK15	C-0130	HEU		7	0.250263	WK36	C-0341-B	HUU
	2	26.0363	WK15	C-0130	HEU		8	1.09765	WK36	C-0341-B	HUU
	3	4.49667	WK15	C-0130	HEU		9	0.401739	WK36	C-0341-B	HUU
	4	2.27609	WK15	C-0130	HEU		10	0.0307341	WK36	C-0341-B	HUU
	5	26.7209	WK15	C-0130	HEU		11	0.164647	WK36	C-0341-B	HUU
	6	0.832717	WK15	C-0130	HEU		12	1.72331	WK36	C-0341-B	HUU
	7	0.573649	WK15	C-0130	HEU		13	0.00658588	WK36	C-0341-B	HUU
	8	0.906736	WK15	C-0130	HEU		1	2.62566	BTH	C-0415-B	HEU
	9	4.68172	WK15	C-0130	HEU		2	90.0975	BTH	C-0415-B	HEU
	10	0.795707	WK15	C-0130	HEU		3	0	BTH	C-0415-B	HEU
	1	21.2158	WK36	C-0130	HEU		4	5.10128	BTH	C-0415-B	HEU
	2	18.6393	WK36	C-0130	HEU		5	1.12528	BTH	C-0415-B	HEU
	3	4.1868	WK36	C-0130	HEU		6	0.0750188	BTH	C-0415-B	HEU
	4	9.56119	WK36	C-0130	HEU		7	0	BTH	C-0415-B	HEU
	5	33.5548	WK36	C-0130	HEU		8	0.525131	BTH	C-0415-B	HEU
	6	0.744767	WK36	C-0130	HEU		9	0	BTH	C-0415-B	HEU
	7	0.764895	WK36	C-0130	HEU		10	0	BTH	C-0415-B	HEU
	8	3.7037	WK36	C-0130	HEU		11	0.0750188	BTH	C-0415-B	HEU
	9	6.34058	WK36	C-0130	HEU		12	0.375094	BTH	C-0415-B	HEU
	10	1.28824	WK36	C-0130	HEU		13	0	BTH	C-0415-B	HEU
	1	25.7256	WK15	C-0430	HEU		1	2.81266	WK36	C-0415-B	HEU
	2	19.8417	WK15	C-0430	HEU		2	74.8368	WK36	C-0415-B	HEU
	3	1.17414	WK15	C-0430	HEU		3	7.08187	WK36	C-0415-B	HEU
	4	13.8522	WK15	C-0430	HEU		4	8.38774	WK36	C-0415-B	HEU
	5	9.60422	WK15	C-0430	HEU		5	0.552486	WK36	C-0415-B	HEU
	6	1.16095	WK15	C-0430	HEU		6	0.200904	WK36	C-0415-B	HEU
	7	2.00528	WK15	C-0430	HEU		7	0.200904	WK36	C-0415-B	HEU
	8	14.3536	WK15	C-0430	HEU		8	0.150678	WK36	C-0415-B	HEU
	9	10.752	WK15	C-0430	HEU		9	1.55701	WK36	C-0415-B	HEU
	10	1.53034	WK15	C-0430	HEU		10	0.100452	WK36	C-0415-B	HEU
	1	39.3293	WK36	C-0363	HUU		11	0.50226	WK36	C-0415-B	HEU
	2	14.0371	WK36	C-0363	HUU		12	3.56605	WK36	C-0415-B	HEU
	3	0.825711	WK36	C-0363	HUU		13	0.050226	WK36	C-0415-B	HEU
	4	17.5813	WK36	C-0363	HUU		1	7.02965	WK4	C-0114-B	HEU
	5	12.8049	WK36	C-0363	HUU		2	86.7798	WK4	C-0114-B	HEU
	6	0.813008	WK36	C-0363	HUU		3	0.195786	WK4	C-0114-B	HEU
	7	1.30843	WK36	C-0363	HUU		4	2.06041	WK4	C-0114-B	HEU
	8	7.97764	WK36	C-0363	HUU		5	0.316987	WK4	C-0114-B	HEU
	9	4.57317	WK36	C-0363	HUU		6	0.0932314	WK4	C-0114-B	HEU
	10	0.749492	WK36	C-0363	HUU		7	0.0466157	WK4	C-0114-B	HEU
	1	35.248	WK4	C-0430	HEU		8	1.28659	WK4	C-0114-B	HEU
	2	15.1719	WK4	C-0430	HEU		9	0.102555	WK4	C-0114-B	HEU
	3	2.54171	WK4	C-0430	HEU		10	0.0186463	WK4	C-0114-B	HEU
	4	12.619	WK4	C-0430	HEU		11	0.0372926	WK4	C-0114-B	HEU
	5	0.156757	WK4	C-0430	HEU		12	1.8926	WK4	C-0114-B	HEU
	6	0.895756	WK4	C-0430	HEU		13	0.139847	WK4	C-0114-B	HEU
	7	0.459075	WK4	C-0430	HEU		1	4.71313	WK36	C-0114-B	HEU
	8	23.3568	WK4	C-0430	HEU		2	84.7781	WK36	C-0114-B	HEU
	9	8.43131	WK4	C-0430	HEU		3	1.35732	WK36	C-0114-B	HEU
	10	1.1197	WK4	C-0430	HEU		4	3.63061	WK36	C-0114-B	HEU
	1	6.34218	WK4	C-0397	HUU		5	0.574569	WK36	C-0114-B	HEU
	2	38.7414	WK4	C-0397	HUU		6	0.299775	WK36	C-0114-B	HEU
	3	1.67158	WK4	C-0397	HUU		7	0.00832709	WK36	C-0114-B	HEU
	4	7.12881	WK4	C-0397	HUU		8	0.45799	WK36	C-0114-B	HEU
	5	4.47394	WK4	C-0397	HUU		9	0.291448	WK36	C-0114-B	HEU
	6	1.81908	WK4	C-0397	HUU		10	0.00832709	WK36	C-0114-B	HEU
	7	2.45821	WK4	C-0397	HUU		11	0.174869	WK36	C-0114-B	HEU
	8	32.4484	WK4	C-0397	HUU		12	3.65559	WK36	C-0114-B	HEU
	9	4.52311	WK4	C-0397	HUU		13	0.0499625	WK36	C-0114-B	HEU
	10	0.393314	WK4	C-0397	HUU		1	9.43077	WK36	C-0342-B	HUU
	1	2.35982	WK4	C-0506	HEU		2	77.4807	WK36	C-0342-B	HUU
	2	89.5635	WK4	C-0506	HEU		3	1.53507	WK36	C-0342-B	HUU
	3	0.165488	WK4	C-0506	HEU		4	2.343	WK36	C-0342-B	HUU
	4	0.249307	WK4	C-0506	HEU		5	0.45538	WK36	C-0342-B	HUU
	5	0.032238	WK4	C-0506	HEU		6	0.411311	WK36	C-0342-B	HUU
	6	6.19184	WK4	C-0506	HEU		7	0.102828	WK36	C-0342-B	HUU
	7	0.0881171	WK4	C-0506	HEU		8	0.235035	WK36	C-0342-B	HUU
	8	0.805949	WK4	C-0506	HEU		9	3.62101	WK36	C-0342-B	HUU
	9	0.48142	WK4	C-0506	HEU		10	1.32942	WK36	C-0342-B	HUU
	10	0.0623267	WK4	C-0506	HEU		11	0.506794	WK36	C-0342-B	HUU
	1	20.7033	WK4	C-0388	HUU		12	2.00514	WK36	C-0342-B	HUU
	2	42.989	WK4	C-0388	HUU		13	0.543518	WK36	C-0342-B	HUU
	3	0.681319	WK4	C-0388	HUU		1	1.48402	WK15	C-0415-B	HEU
	4	6.20879	WK4	C-0388	HUU		2	95.3196	WK15	C-0415-B	HEU
	5	3.16484	WK4	C-0388	HUU		3	0	WK15	C-0415-B	HEU
	6	4.04396	WK4	C-0388	HUU		4	0.228311	WK15	C-0415-B	HEU
	7	2.45055	WK4	C-0388	HUU		5	0.228311	WK15	C-0415-B	HEU
	8	15.7802	WK4	C-0388	HUU		6	0	WK15	C-0415-B	HEU
	9	3.58242	WK4	C-0388	HUU		7	0	WK15	C-0415-B	HEU
	10	0.395604	WK4	C-0388	HUU		8	0.570776	WK15	C-0415-B	HEU
	1	27.8116	BTH	C-0506	HEU		9	0	WK15	C-0415-B	HEU
	2	29.4019	BTH	C-0506	HEU		10	0	WK15	C-0415-B	HEU
	3	3.27195	BTH	C-0506	HEU		11	0	WK15	C-0415-B	HEU
	4	9.50388	BTH	C-0506	HEU		12	2.16895	WK15	C-0415-B	HEU
	5	0.448942	BTH	C-0506	HEU		13	0	WK15	C-0415-B	HEU
	6	0.525034	BTH	C-0506	HEU		1	3.03162	BTH	C-0342-B	HUU
	7	0.106529	BTH	C-0506	HEU		2	95.1927	BTH	C-0342-B	HUU
	8	23.3907	BTH	C-0506	HEU		3	0	BTH	C-0342-B	HUU
	9	5.2123	BTH	C-0506	HEU		4	0.736249	BTH	C-0342-B	HUU
	10	0.327195	BTH	C-0506	HEU		5	0.0433088	BTH	C-0342-B	HUU
	1	11.1945	BTH	C-0397	HUU		6	0.0433088	BTH	C-0342-B	HUU
	2	54.6592	BTH	C-0397	HUU		7	0.0866176	BTH	C-0342-B	HUU
	3	3.22361	BTH	C-0397	HUU		8	0.216544	BTH	C-0342-B	HUU
	4	5.77065	BTH	C-0397	HUU		9	0.433088	BTH	C-0342-B	HUU
	5	1.66013	BTH	C-0397	HUU		10	0	BTH	C-0342-B	HUU
	6	0.733413	BTH	C-0397	HUU		11	0.0433088	BTH	C-0342-B	HUU
	7	0.0852806	BTH	C-0397	HUU		12	0.173235	BTH	C-0342-B	HUU
	8	20.5583	BTH	C-0397	HUU		13	0	BTH	C-0342-B	HUU
	9	1.96145	BTH	C-0397	HUU		1	1.71004	WK4	C-0415-B	HEU
	10	0.153505	BTH	C-0397	HUU		2	94.684	WK4	C-0415-B	HEU
	1	31.2715	WK15	C-0388	HUU		3	0.297398	WK4	C-0415-B	HEU
	2	13.1116	WK15	C-0388	HUU		4	0.743494	WK4	C-0415-B	HEU
	3	0.568573	WK15	C-0388	HUU		5	0.185874	WK4	C-0415-B	HEU
	4	22.0193	WK15	C-0388	HUU		6	0	WK4	C-0415-B	HEU
	5	18.47	WK15	C-0388	HUU		7	0	WK4	C-0415-B	HEU
	6	0.292901	WK15	C-0388	HUU		8	0.594796	WK4	C-0415-B	HEU
	7	1.39559	WK15	C-0388	HUU		9	0	WK4	C-0415-B	HEU
	8	7.42591	WK15	C-0388	HUU		10	0	WK4	C-0415-B	HEU
	9	5.01378	WK15	C-0388	HUU		11	0.0743494	WK4	C-0415-B	HEU
	10	0.430737	WK15	C-0388	HUU		12	1.71004	WK4	C-0415-B	HEU
	1	50.1536	WK36	C-0388	HUU		13	0	WK4	C-0415-B	HEU
	2	28.1492	WK36	C-0388	HUU		1	6.76097	WK15	C-0114-B	HEU
	3	0.204828	WK36	C-0388	HUU		2	84.1273	WK15	C-0114-B	HEU
	4	2.45794	WK36	C-0388	HUU		3	1.43541	WK15	C-0114-B	HEU
	5	15.3328	WK36	C-0388	HUU		4	2.0491	WK15	C-0114-B	HEU
	6	0.775421	WK36	C-0388	HUU		5	0.384855	WK15	C-0114-B	HEU
	7	1.22897	WK36	C-0388	HUU		6	0.0520075	WK15	C-0114-B	HEU
	8	0.277981	WK36	C-0388	HUU		7	0.0312045	WK15	C-0114-B	HEU
	9	1.06803	WK36	C-0388	HUU		8	0.90493	WK15	C-0114-B	HEU
	10	0.351134	WK36	C-0388	HUU		9	0.218431	WK15	C-0114-B	HEU
	1	31.1165	WK15	C-0397	HUU		10	0.0520075	WK15	C-0114-B	HEU
	2	16.8531	WK15	C-0397	HUU		11	0.0936135	WK15	C-0114-B	HEU
	3	3.1842	WK15	C-0397	HUU		12	3.76534	WK15	C-0114-B	HEU
	4	10.7265	WK15	C-0397	HUU		13	0.124818	WK15	C-0114-B	HEU
	5	26.3704	WK15	C-0397	HUU		1	2.80724	WK4	C-0342-B	HUU
	6	2.91213	WK15	C-0397	HUU		2	90.3306	WK4	C-0342-B	HUU
	7	0.680169	WK15	C-0397	HUU		3	0.124766	WK4	C-0342-B	HUU
	8	6.12656	WK15	C-0397	HUU		4	3.3063	WK4	C-0342-B	HUU
	9	1.27973	WK15	C-0397	HUU		5	0.374298	WK4	C-0342-B	HUU
	10	0.750705	WK15	C-0397	HUU		6	0.249532	WK4	C-0342-B	HUU
	1	28.6253	WK15	C-0506	HEU		7	0	WK4	C-0342-B	HUU
	2	17.7105	WK15	C-0506	HEU		8	0.187149	WK4	C-0342-B	HUU
	3	2.14397	WK15	C-0506	HEU		9	0.499064	WK4	C-0342-B	HUU
	4	17.2167	WK15	C-0506	HEU		10	0	WK4	C-0342-B	HUU
	5	15.8004	WK15	C-0506	HEU		11	0.249532	WK4	C-0342-B	HUU
	6	0.909563	WK15	C-0506	HEU		12	1.80911	WK4	C-0342-B	HUU
	7	0.727651	WK15	C-0506	HEU		13	0.062383	WK4	C-0342-B	HUU
	8	11.0577	WK15	C-0506	HEU		1	8.23934	WK15	C-0342-B	HUU
	9	5.22349	WK15	C-0506	HEU		2	81.7856	WK15	C-0342-B	HUU
	10	0.584719	WK15	C-0506	HEU		3	0.695767	WK15	C-0342-B	HUU
	1	10.8573	WK36	C-0506	HEU		4	2.7025	WK15	C-0342-B	HUU
	2	49.3876	WK36	C-0506	HEU		5	0.22704	WK15	C-0342-B	HUU
	3	2.69712	WK36	C-0506	HEU		6	0.0952102	WK15	C-0342-B	HUU
	4	7.08683	WK36	C-0506	HEU		7	0.0952102	WK15	C-0342-B	HUU
	5	6.02725	WK36	C-0506	HEU		8	0.351545	WK15	C-0342-B	HUU
	6	7.44461	WK36	C-0506	HEU		9	0.256335	WK15	C-0342-B	HUU
	7	5.09151	WK36	C-0506	HEU		10	0.00732386	WK15	C-0342-B	HUU
	8	5.29792	WK36	C-0506	HEU		11	0.0952102	WK15	C-0342-B	HUU
	9	5.40801	WK36	C-0506	HEU		12	5.38304	WK15	C-0342-B	HUU
	10	0.701803	WK36	C-0506	HEU		13	0.0659148	WK15	C-0342-B	HUU
	1	20.7386	WK36	C-0397	HUU		1	3.8687	BTH	C-0114-B	HEU
	2	9.76053	WK36	C-0397	HUU		2	91.4185	BTH	C-0114-B	HEU
	3	0.215256	WK36	C-0397	HUU		3	0.0937866	BTH	C-0114-B	HEU
	4	9.68653	WK36	C-0397	HUU		4	2.97773	BTH	C-0114-B	HEU
	5	40.7103	WK36	C-0397	HUU		5	0.28136	BTH	C-0114-B	HEU
	6	0.168169	WK36	C-0397	HUU		6	0.0234467	BTH	C-0114-B	HEU
	7	1.80277	WK36	C-0397	HUU		7	0.0468933	BTH	C-0114-B	HEU
	8	12.162	WK36	C-0397	HUU		8	0.515826	BTH	C-0114-B	HEU
	9	4.04951	WK36	C-0397	HUU		9	0.21102	BTH	C-0114-B	HEU
	10	0.70631	WK36	C-0397	HUU		10	0.0468933	BTH	C-0114-B	HEU
	1	27.7823	WK36	C-0561	HEU		11	0.0937866	BTH	C-0114-B	HEU
	2	19.8183	WK36	C-0561	HEU		12	0.21102	BTH	C-0114-B	HEU
	3	3.6553	WK36	C-0561	HEU		13	0.21102	BTH	C-0114-B	HEU
	4	14.6212	WK36	C-0561	HEU		1	1.90385	WK36	C-0124-B	HEU
	5	22.7588	WK36	C-0561	HEU		2	86.4808	WK36	C-0124-B	HEU
	6	0.336941	WK36	C-0561	HEU		3	0.740385	WK36	C-0124-B	HEU
	7	1.04145	WK36	C-0561	HEU		4	3.83654	WK36	C-0124-B	HEU
	8	5.64631	WK36	C-0561	HEU		5	0.548077	WK36	C-0124-B	HEU
	9	3.6553	WK36	C-0561	HEU		6	0.0769231	WK36	C-0124-B	HEU
	10	0.684092	WK36	C-0561	HEU		7	0.0865385	WK36	C-0124-B	HEU
	1	4.85028	WK4	C-0573	HEU		8	0.0480769	WK36	C-0124-B	HEU
	2	28.0637	WK4	C-0573	HEU		9	3.27885	WK36	C-0124-B	HEU
	3	0.327126	WK4	C-0573	HEU		10	0.846154	WK36	C-0124-B	HEU
	4	6.00151	WK4	C-0573	HEU		11	0.144231	WK36	C-0124-B	HEU
	5	0.660544	WK4	C-0573	HEU		12	1.75	WK36	C-0124-B	HEU
	6	39.771	WK4	C-0573	HEU		13	0.259615	WK36	C-0124-B	HEU
	7	0.195018	WK4	C-0573	HEU		1	4.88832	WK36	C-0355-B	HUU
	8	12.4056	WK4	C-0573	HEU		2	83.4768	WK36	C-0355-B	HUU
	9	5.89456	WK4	C-0573	HEU		3	0.836618	WK36	C-0355-B	HUU
	10	1.83065	WK4	C-0573	HEU		4	5.46751	WK36	C-0355-B	HUU
	1	27.0767	WK15	C-0561	HEU		5	1.42386	WK36	C-0355-B	HUU
	2	32.8577	WK15	C-0561	HEU		6	0.20111	WK36	C-0355-B	HUU
	3	2.77954	WK15	C-0561	HEU		7	0.348591	WK36	C-0355-B	HUU
	4	8.77193	WK15	C-0561	HEU		8	0.597967	WK36	C-0355-B	HUU
	5	14.0034	WK15	C-0561	HEU		9	0.388813	WK36	C-0355-B	HUU
	6	1.03572	WK15	C-0561	HEU		10	0.171614	WK36	C-0355-B	HUU
	7	1.87064	WK15	C-0561	HEU		11	0.131392	WK36	C-0355-B	HUU
	8	4.69245	WK15	C-0561	HEU		12	2.04596	WK36	C-0355-B	HUU
	9	6.11921	WK15	C-0561	HEU		13	0.0214517	WK36	C-0355-B	HUU
	10	0.792644	WK15	C-0561	HEU		1	5.53742	WK15	C-0420-B	HEU
	1	38.2793	WK36	C-0573	HEU		2	87.2207	WK15	C-0420-B	HEU
	2	12.2548	WK36	C-0573	HEU		3	0.384969	WK15	C-0420-B	HEU
	3	0.602059	WK36	C-0573	HEU		4	3.34756	WK15	C-0420-B	HEU
	4	19.0328	WK36	C-0573	HEU		5	0.577454	WK15	C-0420-B	HEU
	5	11.8664	WK36	C-0573	HEU		6	0.0753201	WK15	C-0420-B	HEU
	6	0.0582637	WK36	C-0573	HEU		7	0.156219	WK15	C-0420-B	HEU
	7	0.504952	WK36	C-0573	HEU		8	0.504924	WK15	C-0420-B	HEU
	8	8.79782	WK36	C-0573	HEU		9	0.309649	WK15	C-0420-B	HEU
	9	8.31229	WK36	C-0573	HEU		10	0.0083689	WK15	C-0420-B	HEU
	10	0.291319	WK36	C-0573	HEU		11	0.111585	WK15	C-0420-B	HEU
	1	14.9978	BTH	C-0561	HEU		12	1.75468	WK15	C-0420-B	HEU
	2	52.559	BTH	C-0561	HEU		13	0.0111585	WK15	C-0420-B	HEU
	3	6.72007	BTH	C-0561	HEU		1	9.03551	WK36	C-0124-B	HEU
	4	5.56297	BTH	C-0561	HEU		2	75.4951	WK36	C-0124-B	HEU
	5	1.33511	BTH	C-0561	HEU		3	4.74628	WK36	C-0124-B	HEU
	6	0.35603	BTH	C-0561	HEU		4	3.09387	WK36	C-0124-B	HEU
	7	0	BTH	C-0561	HEU		5	0.328138	WK36	C-0124-B	HEU
	8	10.2804	BTH	C-0561	HEU		6	0.0820345	WK36	C-0124-B	HEU
	9	8.05518	BTH	C-0561	HEU		7	0.0351576	WK36	C-0124-B	HEU
	10	0.133511	BTH	C-0561	HEU		8	0.304699	WK36	C-0124-B	HEU
	1	33.9798	WK15	C-0573	HEU		9	0.14063	WK36	C-0124-B	HEU
	2	6.0512	WK15	C-0573	HEU		10	0.0117192	WK36	C-0124-B	HEU
	3	0.969744	WK15	C-0573	HEU		11	0.0703152	WK36	C-0124-B	HEU
	4	29.8681	WK15	C-0573	HEU		12	6.60963	WK36	C-0124-B	HEU
	5	2.94802	WK15	C-0573	HEU		13	0.0468768	WK36	C-0124-B	HEU
	6	0.0387898	WK15	C-0573	HEU		1	3.65408	WK15	C-0355-B	HUU
	7	0.193949	WK15	C-0573	HEU		2	91.149	WK15	C-0355-B	HUU
	8	15.5353	WK15	C-0573	HEU		3	0.91352	WK15	C-0355-B	HUU
	9	10.1435	WK15	C-0573	HEU		4	0.345108	WK15	C-0355-B	HUU
	10	0.271528	WK15	C-0573	HEU		5	0.121803	WK15	C-0355-B	HUU
	1	18.5887	WK36	C-0732	HUU		6	0	WK15	C-0355-B	HUU
	2	30.7004	WK36	C-0732	HUU		7	0.0203004	WK15	C-0355-B	HUU
	3	2.00105	WK36	C-0732	HUU		8	1.05562	WK15	C-0355-B	HUU
	4	7.08268	WK36	C-0732	HUU		9	0.162404	WK15	C-0355-B	HUU
	5	24.9868	WK36	C-0732	HUU		10	0.0203004	WK15	C-0355-B	HUU
	6	0.184308	WK36	C-0732	HUU		11	0.0609013	WK15	C-0355-B	HUU
	7	4.89731	WK36	C-0732	HUU		12	2.49695	WK15	C-0355-B	HUU
	8	3.71248	WK36	C-0732	HUU		13	0	WK15	C-0355-B	HUU
	9	7.39863	WK36	C-0732	HUU		1	6.6561	WK4	C-0355-B	HUU
	10	0.447604	WK36	C-0732	HUU		2	85.5784	WK4	C-0355-B	HUU
	1	13.016	WK4	C-0561	HEU		3	0.316957	WK4	C-0355-B	HUU
	2	39.5233	WK4	C-0561	HEU		4	0.633914	WK4	C-0355-B	HUU
	3	2.02156	WK4	C-0561	HEU		5	0.475436	WK4	C-0355-B	HUU
	4	8.19974	WK4	C-0561	HEU		6	0	WK4	C-0355-B	HUU
	5	2.4046	WK4	C-0561	HEU		7	0	WK4	C-0355-B	HUU
	6	12.4982	WK4	C-0561	HEU		8	2.2187	WK4	C-0355-B	HUU
	7	1.41864	WK4	C-0561	HEU		9	0.633914	WK4	C-0355-B	HUU
	8	12.8671	WK4	C-0561	HEU		10	0.475436	WK4	C-0355-B	HUU
	9	6.35551	WK4	C-0561	HEU		11	0	WK4	C-0355-B	HUU
	10	1.69528	WK4	C-0561	HEU		12	3.01109	WK4	C-0355-B	HUU
	1	22.5727	WK15	C-0732	HUU		13	0	WK4	C-0355-B	HUU
	2	41.0183	WK15	C-0732	HUU		1	3.13753	WK36	C-0420-B	HEU
	3	7.74763	WK15	C-0732	HUU		2	90.5003	WK36	C-0420-B	HEU
	4	6.88133	WK15	C-0732	HUU		3	0.395096	WK36	C-0420-B	HEU
	5	6.68519	WK15	C-0732	HUU		4	3.0097	WK36	C-0420-B	HEU
	6	3.72671	WK15	C-0732	HUU		5	0.23822	WK36	C-0420-B	HEU
	7	6.02321	WK15	C-0732	HUU		6	0.023241	WK36	C-0420-B	HEU
	8	2.16574	WK15	C-0732	HUU		7	0.0348614	WK36	C-0420-B	HEU
	9	2.14122	WK15	C-0732	HUU		8	0.371855	WK36	C-0420-B	HEU
	10	1.03792	WK15	C-0732	HUU		9	0.691418	WK36	C-0420-B	HEU
	1	10.5381	WK4	C-0732	HUU		10	0.0116205	WK36	C-0420-B	HEU
	2	46.9543	WK4	C-0732	HUU		11	0.0929638	WK36	C-0420-B	HEU
	3	2.22339	WK4	C-0732	HUU		12	1.46418	WK36	C-0420-B	HEU
	4	8.06473	WK4	C-0732	HUU		13	0.0290512	WK36	C-0420-B	HEU
	5	4.78884	WK4	C-0732	HUU		1	2.02778	BTH	C-0420-B	HEU
	6	2.06552	WK4	C-0732	HUU		2	92.8148	BTH	C-0420-B	HEU
	7	3.0917	WK4	C-0732	HUU		3	0.0782422	BTH	C-0420-B	HEU
	8	12.472	WK4	C-0732	HUU		4	3.72302	BTH	C-0420-B	HEU
	9	8.63044	WK4	C-0732	HUU		5	0.482493	BTH	C-0420-B	HEU
	10	1.1709	WK4	C-0732	HUU		6	0.0782422	BTH	C-0420-B	HEU
	1	18.9101	BTH	C-0573	HEU		7	0.0652018	BTH	C-0420-B	HEU
	2	35.0023	BTH	C-0573	HEU		8	0.293408	BTH	C-0420-B	HEU
	3	2.21239	BTH	C-0573	HEU		9	0.149964	BTH	C-0420-B	HEU
	4	7.59199	BTH	C-0573	HEU		10	0.0130404	BTH	C-0420-B	HEU
	5	1.37401	BTH	C-0573	HEU		11	0.0521614	BTH	C-0420-B	HEU
	6	0.256171	BTH	C-0573	HEU		12	0.208646	BTH	C-0420-B	HEU
	7	0.0698649	BTH	C-0573	HEU		13	0.0130404	BTH	C-0420-B	HEU
	8	20.3074	BTH	C-0573	HEU		1	8.12237	WK4	C-0124-B	HEU
	9	13.81	BTH	C-0573	HEU		2	79.414	WK4	C-0124-B	HEU
	10	0.465766	BTH	C-0573	HEU		3	0.441668	WK4	C-0124-B	HEU
	1	14.6823	BTH	C-0732	HUU		4	5.8494	WK4	C-0124-B	HEU
	2	34.4404	BTH	C-0732	HUU		5	0.473985	WK4	C-0124-B	HEU
	3	4.41785	BTH	C-0732	HUU		6	0.0969514	WK4	C-0124-B	HEU
	4	7.95212	BTH	C-0732	HUU		7	0.0215448	WK4	C-0124-B	HEU
	5	1.41622	BTH	C-0732	HUU		8	0.290854	WK4	C-0124-B	HEU
	6	0.469984	BTH	C-0732	HUU		9	0.366261	WK4	C-0124-B	HEU
	7	0.219326	BTH	C-0732	HUU		10	0.710977	WK4	C-0124-B	HEU
	8	30.1918	BTH	C-0732	HUU		11	0.086179	WK4	C-0124-B	HEU
	9	5.55207	BTH	C-0732	HUU		12	3.47948	WK4	C-0124-B	HEU
	10	0.657977	BTH	C-0732	HUU		13	0.646343	WK4	C-0124-B	HEU
							1	8.11534	WK36	C-0138-B	HEU
							2	71.2243	WK36	C-0138-B	HEU
							3	5.84816	WK36	C-0138-B	HEU
							4	5.12731	WK36	C-0138-B	HEU
							5	0.755726	WK36	C-0138-B	HEU
							6	0.104639	WK36	C-0138-B	HEU
							7	0.0930124	WK36	C-0138-B	HEU
							8	2.20905	WK36	C-0138-B	HEU
							9	0.127892	WK36	C-0138-B	HEU
							10	0.139519	WK36	C-0138-B	HEU
							11	0.139519	WK36	C-0138-B	HEU
							12	5.97605	WK36	C-0138-B	HEU
							13	0.139519	WK36	C-0138-B	HEU
							1	1.72658	CB	C-0138-B	HEU
							2	44.5726	CB	C-0138-B	HEU
							3	0.0707614	CB	C-0138-B	HEU
							4	51.0685	CB	C-0138-B	HEU
							5	1.26663	CB	C-0138-B	HEU
							6	0.212284	CB	C-0138-B	HEU
							7	0.0283046	CB	C-0138-B	HEU
							8	0.382112	CB	C-0138-B	HEU
							9	0.0353807	CB	C-0138-B	HEU
							10	0.0636853	CB	C-0138-B	HEU
							11	0.40334	CB	C-0138-B	HEU
							12	0.141523	CB	C-0138-B	HEU
							13	0.0283046	CB	C-0138-B	HEU
							1	1.6591	BTH	C-0421-B	HEU
							2	84.0552	BTH	C-0421-B	HEU
							3	0.0261963	BTH	C-0421-B	HEU
							4	11.7971	BTH	C-0421-B	HEU
							5	1.05222	BTH	C-0421-B	HEU
							6	0.174642	BTH	C-0421-B	HEU
							7	0.196472	BTH	C-0421-B	HEU
							8	0.270695	BTH	C-0421-B	HEU
							9	0.0698568	BTH	C-0421-B	HEU
							10	0.087321	BTH	C-0421-B	HEU
							11	0.379846	BTH	C-0421-B	HEU
							12	0.113517	BTH	C-0421-B	HEU
							13	0.117883	BTH	C-0421-B	HEU
							1	5.00671	WK36	C-0362-B	HUU
							2	72.8766	WK36	C-0362-B	HUU
							3	1.1511	WK36	C-0362-B	HUU
							4	9.13053	WK36	C-0362-B	HUU
							5	0.916406	WK36	C-0362-B	HUU
							6	0.346446	WK36	C-0362-B	HUU
							7	0.0447027	WK36	C-0362-B	HUU
							8	0.64819	WK36	C-0362-B	HUU
							9	0.692892	WK36	C-0362-B	HUU
							10	1.27403	WK36	C-0362-B	HUU
							11	0.357622	WK36	C-0362-B	HUU
							12	6.59365	WK36	C-0362-B	HUU
							13	0.961109	WK36	C-0362-B	HUU
							1	4.7487	WK4	C-0421-B	HEU
							2	71.0158	WK4	C-0421-B	HEU
							3	0.0759527	WK4	C-0421-B	HEU
							4	14.7579	WK4	C-0421-B	HEU
							5	2.42058	WK4	C-0421-B	HEU
							6	0.211347	WK4	C-0421-B	HEU
							7	1.69077	WK4	C-0421-B	HEU
							8	2.52625	WK4	C-0421-B	HEU
							9	0.544878	WK4	C-0421-B	HEU
							10	0.24437	WK4	C-0421-B	HEU
							11	0.20144	WK4	C-0421-B	HEU
							12	1.50254	WK4	C-0421-B	HEU
							13	0.0594413	WK4	C-0421-B	HEU
							1	2.07715	BTH	C-0138-B	HEU
							2	74.6604	BTH	C-0138-B	HEU
							3	0	BTH	C-0138-B	HEU
							4	16.9474	BTH	C-0138-B	HEU
							5	3.40201	BTH	C-0138-B	HEU
							6	0.317633	BTH	C-0138-B	HEU
							7	0.20061	BTH	C-0138-B	HEU
							8	1.6216	BTH	C-0138-B	HEU
							9	0.129561	BTH	C-0138-B	HEU
							10	0.0710494	BTH	C-0138-B	HEU
							11	0.388682	BTH	C-0138-B	HEU
							12	0.121202	BTH	C-0138-B	HEU
							13	0.0626907	BTH	C-0138-B	HEU
							1	2.85273	WK15	C-0362-B	HUU
							2	85.5684	WK15	C-0362-B	HUU
							3	0.208792	WK15	C-0362-B	HUU
							4	5.56249	WK15	C-0362-B	HUU
							5	1.37303	WK15	C-0362-B	HUU
							6	0.192906	WK15	C-0362-B	HUU
							7	0.617298	WK15	C-0362-B	HUU
							8	0.465243	WK15	C-0362-B	HUU
							9	0.422123	WK15	C-0362-B	HUU
							10	0.13163	WK15	C-0362-B	HUU
							11	0.192906	WK15	C-0362-B	HUU
							12	2.36026	WK15	C-0362-B	HUU
							13	0.052198	WK15	C-0362-B	HUU
							1	5.60451	WK15	C-0421-B	HEU
							2	84.1254	WK15	C-0421-B	HEU
							3	0.162502	WK15	C-0421-B	HEU
							4	4.95089	WK15	C-0421-B	HEU
							5	1.26571	WK15	C-0421-B	HEU
							6	0.193197	WK15	C-0421-B	HEU
							7	0.550701	WK15	C-0421-B	HEU
							8	0.935288	WK15	C-0421-B	HEU
							9	0.366532	WK15	C-0421-B	HEU
							10	0.0686119	WK15	C-0421-B	HEU
							11	0.207641	WK15	C-0421-B	HEU
							12	1.53293	WK15	C-0421-B	HEU
							13	0.0361115	WK15	C-0421-B	HEU
							1	4.05331	WK15	C-0138-B	HEU
							2	79.2417	WK15	C-0138-B	HEU
							3	0.344669	WK15	C-0138-B	HEU
							4	9.49449	WK15	C-0138-B	HEU
							5	1.27298	WK15	C-0138-B	HEU
							6	0.335478	WK15	C-0138-B	HEU
							7	0.00919118	WK15	C-0138-B	HEU
							8	1.04779	WK15	C-0138-B	HEU
							9	0.404412	WK15	C-0138-B	HEU
							10	0.0551471	WK15	C-0138-B	HEU
							11	0.211397	WK15	C-0138-B	HEU
							12	3.4375	WK15	C-0138-B	HEU
							13	0.0919118	WK15	C-0138-B	HEU
							1	2.76574	WK4	C-0362-B	HUU
							2	51.199	WK4	C-0362-B	HUU
							3	0.214015	WK4	C-0362-B	HUU
							4	27.0757	WK4	C-0362-B	HUU
							5	1.65176	WK4	C-0362-B	HUU
							6	0.0548757	WK4	C-0362-B	HUU
							7	6.28876	WK4	C-0362-B	HUU
							8	0.449981	WK4	C-0362-B	HUU
							9	2.61208	WK4	C-0362-B	HUU
							10	4.92235	WK4	C-0362-B	HUU
							11	0.197553	WK4	C-0362-B	HUU
							12	1.2347	WK4	C-0362-B	HUU
							13	1.33348	WK4	C-0362-B	HUU
							1	9.92627	WK4	C-0138-B	HEU
							2	76.1497	WK4	C-0138-B	HEU
							3	0.0340962	WK4	C-0138-B	HEU
							4	5.91996	WK4	C-0138-B	HEU
							5	1.01863	WK4	C-0138-B	HEU
							6	0.102289	WK4	C-0138-B	HEU
							7	0.149171	WK4	C-0138-B	HEU
							8	3.367	WK4	C-0138-B	HEU
							9	0.353748	WK4	C-0138-B	HEU
							10	0.191791	WK4	C-0138-B	HEU
							11	0.102289	WK4	C-0138-B	HEU
							12	2.50607	WK4	C-0138-B	HEU
							13	0.179005	WK4	C-0138-B	HEU
							1	0	BTH	C-0362-B	HUU
							2	1.00125	BTH	C-0362-B	HUU
							3	0	BTH	C-0362-B	HUU
							4	50.1877	BTH	C-0362-B	HUU
							5	45.0563	BTH	C-0362-B	HUU
							6	2.12766	BTH	C-0362-B	HUU
							7	0	BTH	C-0362-B	HUU
							8	0	BTH	C-0362-B	HUU
							9	0	BTH	C-0362-B	HUU
							10	0	BTH	C-0362-B	HUU
							11	1.62703	BTH	C-0362-B	HUU
							12	0	BTH	C-0362-B	HUU
							13	0	BTH	C-0362-B	HUU
							1	0.854701	BTH	C-0164-B	HEU
							2	48.1481	BTH	C-0164-B	HEU
							3	0	BTH	C-0164-B	HEU
							4	43.3048	BTH	C-0164-B	HEU
							5	3.1339	BTH	C-0164-B	HEU
							6	1.4245	BTH	C-0164-B	HEU
							7	0	BTH	C-0164-B	HEU
							8	0.2849	BTH	C-0164-B	HEU
							9	0	BTH	C-0164-B	HEU
							10	0.854701	BTH	C-0164-B	HEU
							11	1.1396	BTH	C-0164-B	HEU
							12	0.2849	BTH	C-0164-B	HEU
							13	0.569801	BTH	C-0164-B	HEU
							1	22.9773	WK15	C-0164-B	HEU
							2	45.5722	WK15	C-0164-B	HEU
							3	23.1833	WK15	C-0164-B	HEU
							4	0.764931	WK15	C-0164-B	HEU
							5	0.470727	WK15	C-0164-B	HEU
							6	0.176523	WK15	C-0164-B	HEU
							7	0.117682	WK15	C-0164-B	HEU
							8	3.14798	WK15	C-0164-B	HEU
							9	0.353045	WK15	C-0164-B	HEU
[truncated: 628 more rows]

## Sheet: Figure 3a, s5d & s6a
Figure 3a, s5d & s6a	Inverse Simpson diversity score derived from T cells
	Patient_ID	T cell subset	Memory phenotype	Visit	HIV	Score
	C-0343-B	CD4	Memory	BTH	HUU	72.9798
	C-0343-B	CD8	Memory	BTH	HUU	34.5714
	C-0343-B	CD4	Naive	BTH	HUU	19.1652
	C-0343-B	CD8	Naive	BTH	HUU	53.7674
	C-0343-B	CD4	Memory	WK4	HUU	24.172
	C-0343-B	CD8	Memory	WK4	HUU	36.8182
	C-0343-B	CD4	Naive	WK4	HUU	115.208
	C-0343-B	CD8	Naive	WK4	HUU	25.0495
	C-0343-B	CD4	Memory	WK15	HUU	8.62564
	C-0343-B	CD8	Memory	WK15	HUU	8.80044
	C-0343-B	CD4	Naive	WK15	HUU	41.5528
	C-0343-B	CD8	Naive	WK15	HUU	24.7585
	C-0343-B	CD4	Memory	WK36	HUU	20.2772
	C-0343-B	CD8	Memory	WK36	HUU	6.21118
	C-0343-B	CD4	Naive	WK36	HUU	44.3429
	C-0343-B	CD8	Naive	WK36	HUU	14.0701
	C-0011-B	CD4	Memory	BTH	HEU	33
	C-0011-B	CD8	Memory	BTH	HEU	2.09589
	C-0011-B	CD4	Naive	BTH	HEU	16.4391
	C-0011-B	CD8	Naive	BTH	HEU	28.8564
	C-0377-B	CD4	Memory	WK4	HUU	13.6111
	C-0377-B	CD8	Memory	WK4	HUU	7.8186
	C-0377-B	CD4	Naive	WK4	HUU	25.9101
	C-0377-B	CD8	Naive	WK4	HUU	14.767
	C-0377-B	CD4	Memory	WK15	HUU	13.1157
	C-0377-B	CD8	Memory	WK15	HUU	6.35395
	C-0377-B	CD4	Naive	WK15	HUU	56.9002
	C-0377-B	CD8	Naive	WK15	HUU	10.5657
	C-0377-B	CD4	Memory	WK36	HUU	14.7273
	C-0377-B	CD8	Memory	WK36	HUU	13.2353
	C-0377-B	CD4	Naive	WK36	HUU	23.2727
	C-0377-B	CD8	Naive	WK36	HUU	21.8312
	C-0011-B	CD4	Memory	WK4	HEU	30.1176
	C-0011-B	CD4	Naive	WK4	HEU	22.0322
	C-0011-B	CD8	Naive	WK4	HEU	21.6214
	C-0011-B	CD4	Memory	WK15	HEU	11.7925
	C-0011-B	CD4	Naive	WK15	HEU	31.977
	C-0011-B	CD8	Memory	WK36	HEU	2.30548
	C-0011-B	CD4	Naive	WK36	HEU	20.6551
	C-0011-B	CD8	Naive	WK36	HEU	25.4523
	C-0079-B	CD4	Naive	BTH	HEU	20.1667
	C-0079-B	CD8	Memory	WK4	HEU	12.8
	C-0079-B	CD4	Naive	WK4	HEU	8.77626
	C-0079-B	CD4	Naive	WK15	HEU	5.4697
	C-0079-B	CD8	Naive	WK15	HEU	17.1905
	C-0079-B	CD4	Naive	WK36	HEU	8.90909
	C-0377-B	CD4	Naive	BTH	HUU	10.2857
	C-0377-B	CD8	Naive	BTH	HUU	18
	C-0039-B	CD4	Memory	BTH	HEU	24.1429
	C-0039-B	CD4	Naive	BTH	HEU	9.07383
	C-0039-B	CD8	Naive	BTH	HEU	15.5106
	C-0037-B	CD4	Memory	WK4	HEU	21.4197
	C-0037-B	CD8	Memory	WK4	HEU	11.4632
	C-0037-B	CD4	Naive	WK4	HEU	33.4397
	C-0037-B	CD8	Naive	WK4	HEU	14.0427
	C-0037-B	CD4	Memory	WK15	HEU	12
	C-0037-B	CD8	Memory	WK15	HEU	14.44
	C-0037-B	CD4	Naive	WK15	HEU	24
	C-0037-B	CD4	Naive	WK36	HEU	9.1847
	C-0037-B	CD8	Naive	WK36	HEU	11
	C-0039-B	CD4	Memory	WK4	HEU	12
	C-0039-B	CD4	Naive	WK4	HEU	18.6467
	C-0039-B	CD8	Naive	WK4	HEU	25.1379
	C-0039-B	CD4	Memory	WK15	HEU	18
	C-0039-B	CD8	Memory	WK15	HEU	9.46957
	C-0039-B	CD4	Naive	WK15	HEU	21.3854
	C-0039-B	CD8	Naive	WK15	HEU	11.816
	C-0039-B	CD4	Memory	WK36	HEU	4.24561
	C-0039-B	CD8	Memory	WK36	HEU	37.6448
	C-0039-B	CD4	Naive	WK36	HEU	26.7699
	C-0039-B	CD8	Naive	WK36	HEU	12.7646
	C-0108-B	CD4	Memory	WK36	HEU	11.314
	C-0108-B	CD8	Memory	WK36	HEU	18.9252
	C-0108-B	CD4	Naive	WK36	HEU	10.7413
	C-0108-B	CD8	Naive	WK36	HEU	67.28
	C-0108-B	CD4	Memory	BTH	HEU	20.4106
	C-0108-B	CD8	Memory	BTH	HEU	17.3913
	C-0108-B	CD4	Naive	BTH	HEU	23.3859
	C-0108-B	CD8	Naive	BTH	HEU	10.1744
	C-0108-B	CD4	Memory	WK4	HEU	19.0219
	C-0108-B	CD8	Memory	WK4	HEU	13.6226
	C-0108-B	CD4	Naive	WK4	HEU	23.8894
	C-0108-B	CD8	Naive	WK4	HEU	27.8409
	C-0108-B	CD4	Memory	WK15	HEU	15.4074
	C-0108-B	CD8	Memory	WK15	HEU	11.4104
	C-0108-B	CD4	Naive	WK15	HEU	22.0909
	C-0108-B	CD8	Naive	WK15	HEU	19.7769
	C-0037-B	CD4	Memory	BTH	HEU	17.194
	C-0037-B	CD8	Memory	BTH	HEU	17.9225
	C-0037-B	CD4	Naive	BTH	HEU	50.7524
	C-0037-B	CD8	Naive	BTH	HEU	23.877
	C-0019-B	CD4	Naive	WK36	HEU	13.2321
	C-0019-B	CD4	Naive	WK4	HEU	16
	C-0020-B	CD4	Naive	WK4	HEU	22
	C-0020-B	CD8	Naive	WK4	HEU	14
	C-0024-B	CD8	Memory	WK36	HEU	12.5652
	C-0024-B	CD4	Naive	WK36	HEU	10.4817
	C-0024-B	CD8	Naive	WK36	HEU	15
	C-0019-B	CD8	Memory	BTH	HEU	10.2857
	C-0019-B	CD4	Naive	BTH	HEU	14.4
	C-0019-B	CD8	Naive	BTH	HEU	12.25
	C-0020-B	CD8	Memory	BTH	HEU	10.2857
	C-0020-B	CD4	Naive	BTH	HEU	25
	C-0020-B	CD8	Naive	BTH	HEU	11.2667
	C-0020-B	CD4	Naive	WK15	HEU	16.3333
	C-0020-B	CD8	Naive	WK15	HEU	19
	C-0020-B	CD4	Naive	WK36	HEU	13
	C-0020-B	CD8	Naive	WK36	HEU	24
	C-0024-B	CD4	Naive	WK15	HEU	21
	C-0024-B	CD8	Naive	WK15	HEU	14
	C-0024-B	CD4	Naive	WK4	HEU	13
	C-0019-B	CD4	Memory	WK15	HEU	13
	C-0019-B	CD8	Naive	WK15	HEU	18
	C-0050-B	CD4	Memory	WK4	HEU	19.0476
	C-0050-B	CD8	Memory	WK4	HEU	15.6129
	C-0050-B	CD4	Naive	WK4	HEU	47.1121
	C-0050-B	CD8	Naive	WK4	HEU	9.65714
	C-0054-B	CD4	Memory	WK15	HEU	16.2816
	C-0054-B	CD8	Memory	WK15	HEU	24
	C-0054-B	CD4	Naive	WK15	HEU	28.6726
	C-0054-B	CD8	Naive	WK15	HEU	17.0789
	C-0052-B	CD4	Memory	WK4	HEU	22.3451
	C-0052-B	CD8	Memory	WK4	HEU	23.4758
	C-0052-B	CD4	Naive	WK4	HEU	52.3745
	C-0052-B	CD8	Naive	WK4	HEU	30.4678
	C-0052-B	CD4	Memory	WK36	HEU	19.9053
	C-0052-B	CD8	Memory	WK36	HEU	17.3299
	C-0052-B	CD4	Naive	WK36	HEU	51.5757
	C-0052-B	CD8	Naive	WK36	HEU	37.1953
	C-0054-B	CD4	Memory	WK4	HEU	14.3433
	C-0054-B	CD8	Memory	WK4	HEU	7.81081
	C-0054-B	CD4	Naive	WK4	HEU	35.7143
	C-0054-B	CD8	Naive	WK4	HEU	23.7665
	C-0050-B	CD4	Memory	WK36	HEU	12.6
	C-0050-B	CD8	Memory	WK36	HEU	9.84615
	C-0050-B	CD4	Naive	WK36	HEU	42.2932
	C-0050-B	CD8	Naive	WK36	HEU	10.5723
	C-0050-B	CD4	Memory	WK15	HEU	8.14258
	C-0050-B	CD8	Memory	WK15	HEU	12
	C-0050-B	CD4	Naive	WK15	HEU	34.8321
	C-0050-B	CD8	Naive	WK15	HEU	10.1563
	C-0054-B	CD4	Memory	BTH	HEU	7.81081
	C-0054-B	CD8	Memory	BTH	HEU	14.2222
	C-0054-B	CD4	Naive	BTH	HEU	33.6469
	C-0054-B	CD8	Naive	BTH	HEU	11.6126
	C-0052-B	CD4	Memory	BTH	HEU	6.36842
	C-0052-B	CD8	Memory	BTH	HEU	45.0492
	C-0052-B	CD4	Naive	BTH	HEU	20.898
	C-0052-B	CD8	Naive	BTH	HEU	48.5127
	C-0054-B	CD4	Memory	WK36	HEU	8.20853
	C-0054-B	CD8	Memory	WK36	HEU	10.1447
	C-0054-B	CD4	Naive	WK36	HEU	26.2847
	C-0054-B	CD8	Naive	WK36	HEU	86.252
	C-0052-B	CD4	Memory	WK15	HEU	11.7904
	C-0052-B	CD8	Memory	WK15	HEU	21.2353
	C-0052-B	CD4	Naive	WK15	HEU	41.1095
	C-0052-B	CD8	Naive	WK15	HEU	10.8728
	C-0050-B	CD4	Memory	BTH	HEU	28.3574
	C-0050-B	CD8	Memory	BTH	HEU	16.1054
	C-0050-B	CD4	Naive	BTH	HEU	9.92752
	C-0050-B	CD8	Naive	BTH	HEU	26.0851
	C-0041-B	CD4	Memory	WK36	HEU	36.5435
	C-0041-B	CD8	Memory	WK36	HEU	22.4713
	C-0041-B	CD4	Naive	WK36	HEU	79.1117
	C-0041-B	CD8	Naive	WK36	HEU	37.3846
	C-0045-B	CD4	Memory	BTH	HEU	6.6142
	C-0045-B	CD8	Memory	BTH	HEU	19.2667
	C-0045-B	CD4	Naive	BTH	HEU	18.045
	C-0045-B	CD8	Naive	BTH	HEU	6.88347
	C-0046-B	CD4	Memory	WK4	HEU	13.9761
	C-0046-B	CD8	Memory	WK4	HEU	23.3107
	C-0046-B	CD4	Naive	WK4	HEU	34.7037
	C-0046-B	CD8	Naive	WK4	HEU	21.048
	C-0045-B	CD4	Memory	WK36	HEU	11.6806
	C-0045-B	CD8	Memory	WK36	HEU	18
	C-0045-B	CD4	Naive	WK36	HEU	37.8174
	C-0045-B	CD8	Naive	WK36	HEU	31.0408
	C-0046-B	CD4	Memory	BTH	HEU	21.1304
	C-0046-B	CD8	Memory	BTH	HEU	19.7027
	C-0046-B	CD4	Naive	BTH	HEU	33.193
	C-0046-B	CD8	Naive	BTH	HEU	13.0211
	C-0041-B	CD4	Memory	WK4	HEU	24.4457
	C-0041-B	CD8	Memory	WK4	HEU	30.1176
	C-0041-B	CD4	Naive	WK4	HEU	114.164
	C-0041-B	CD8	Naive	WK4	HEU	122.308
	C-0041-B	CD4	Memory	WK15	HEU	16.2817
	C-0041-B	CD8	Memory	WK15	HEU	22.5488
	C-0041-B	CD4	Naive	WK15	HEU	51.8484
	C-0041-B	CD8	Naive	WK15	HEU	40.9285
	C-0041-B	CD4	Memory	BTH	HEU	25.8013
	C-0041-B	CD8	Memory	BTH	HEU	58.6886
	C-0041-B	CD4	Naive	BTH	HEU	32.7415
	C-0041-B	CD8	Naive	BTH	HEU	95.629
	C-0045-B	CD4	Memory	WK15	HEU	21.3127
	C-0045-B	CD8	Memory	WK15	HEU	44.8852
	C-0045-B	CD4	Naive	WK15	HEU	46.033
	C-0045-B	CD8	Naive	WK15	HEU	89.78
	C-0046-B	CD4	Memory	WK15	HEU	18.855
	C-0046-B	CD8	Memory	WK15	HEU	23.8112
	C-0046-B	CD4	Naive	WK15	HEU	41.465
	C-0046-B	CD8	Naive	WK15	HEU	96.0342
	C-0046-B	CD4	Memory	WK36	HEU	8.83748
	C-0046-B	CD8	Memory	WK36	HEU	54.8571
	C-0046-B	CD4	Naive	WK36	HEU	39.7788
	C-0046-B	CD8	Naive	WK36	HEU	55.5556
	C-0045-B	CD4	Memory	CB	HEU	7.91919
	C-0045-B	CD8	Memory	CB	HEU	30.2239
	C-0045-B	CD4	Naive	CB	HEU	16.8792
	C-0045-B	CD8	Naive	CB	HEU	49.0028
	C-0045-B	CD4	Memory	WK4	HEU	10.3734
	C-0045-B	CD8	Memory	WK4	HEU	18
	C-0045-B	CD4	Naive	WK4	HEU	28.598
	C-0045-B	CD8	Naive	WK4	HEU	14.1571
	C-0077-B	CD4	Memory	WK15	HEU	14.2258
	C-0077-B	CD8	Memory	WK15	HEU	42.8919
	C-0077-B	CD4	Naive	WK15	HEU	114.667
	C-0077-B	CD8	Naive	WK15	HEU	65.8129
	C-0077-B	CD4	Memory	WK4	HEU	17.4824
	C-0077-B	CD8	Memory	WK4	HEU	17.009
	C-0077-B	CD4	Naive	WK4	HEU	117.035
	C-0077-B	CD8	Naive	WK4	HEU	51.5088
	C-0077-B	CD4	Memory	BTH	HEU	45.6225
	C-0077-B	CD4	Naive	BTH	HEU	123.605
	C-0077-B	CD8	Naive	BTH	HEU	78.7544
	C-0077-B	CD4	Memory	WK36	HEU	23.2727
	C-0077-B	CD8	Memory	WK36	HEU	18.8503
	C-0077-B	CD4	Naive	WK36	HEU	128.357
	C-0077-B	CD8	Naive	WK36	HEU	34.248
	C-0058-B	CD4	Memory	WK4	HEU	22.0845
	C-0058-B	CD8	Memory	WK4	HEU	36.3861
	C-0058-B	CD4	Naive	WK4	HEU	93.7018
	C-0058-B	CD8	Naive	WK4	HEU	56.8338
	C-0058-B	CD4	Memory	WK36	HEU	27.6872
	C-0058-B	CD8	Memory	WK36	HEU	8.35439
	C-0058-B	CD4	Naive	WK36	HEU	50.4535
	C-0058-B	CD8	Naive	WK36	HEU	42.5071
	C-0058-B	CD4	Memory	BTH	HEU	55.8013
	C-0058-B	CD8	Memory	BTH	HEU	51.84
	C-0058-B	CD4	Naive	BTH	HEU	97.0025
	C-0058-B	CD8	Naive	BTH	HEU	34.9762
	C-0065-B	CD4	Memory	WK4	HEU	41.6263
	C-0065-B	CD8	Memory	WK4	HEU	25.235
	C-0065-B	CD4	Naive	WK4	HEU	85.6041
	C-0065-B	CD8	Naive	WK4	HEU	60.1671
	C-0065-B	CD4	Memory	BTH	HEU	30.5608
	C-0065-B	CD8	Memory	BTH	HEU	42.2811
	C-0065-B	CD4	Naive	BTH	HEU	132.149
	C-0065-B	CD8	Naive	BTH	HEU	133.75
	C-0065-B	CD4	Memory	WK15	HEU	25.9917
	C-0065-B	CD8	Memory	WK15	HEU	111.112
	C-0065-B	CD4	Naive	WK15	HEU	50.2049
	C-0065-B	CD8	Naive	WK15	HEU	71.1437
	C-0065-B	CD4	Memory	WK36	HEU	13.0482
	C-0065-B	CD8	Memory	WK36	HEU	48.0286
	C-0065-B	CD4	Naive	WK36	HEU	33.8025
	C-0065-B	CD8	Naive	WK36	HEU	155.022
	C-0077-B	CD4	Memory	CB	HEU	38.3381
	C-0077-B	CD8	Memory	CB	HEU	41.9533
	C-0077-B	CD4	Naive	CB	HEU	138.043
	C-0077-B	CD8	Naive	CB	HEU	58.3271
	C-0105-B	CD4	Memory	BTH	HEU	118.291
	C-0105-B	CD8	Memory	BTH	HEU	125
	C-0105-B	CD4	Naive	BTH	HEU	43.4637
	C-0105-B	CD8	Naive	BTH	HEU	59.3952
	C-0360-B	CD4	Memory	WK15	HUU	45.8727
	C-0360-B	CD8	Memory	WK15	HUU	15.1343
	C-0360-B	CD4	Naive	WK15	HUU	99.9137
	C-0360-B	CD8	Naive	WK15	HUU	66.618
	C-0328-B	CD4	Memory	WK36	HUU	31.5632
	C-0328-B	CD8	Memory	WK36	HUU	38.5063
	C-0328-B	CD4	Naive	WK36	HUU	76.8008
	C-0328-B	CD8	Naive	WK36	HUU	102.149
	C-0403-B	CD4	Memory	WK36	HEU	53.7805
	C-0403-B	CD8	Memory	WK36	HEU	12.4536
	C-0403-B	CD4	Naive	WK36	HEU	72.5418
	C-0403-B	CD8	Naive	WK36	HEU	38.2204
	C-0328-B	CD4	Memory	WK4	HUU	60.8247
	C-0328-B	CD8	Memory	WK4	HUU	19.0125
	C-0328-B	CD4	Naive	WK4	HUU	162.461
	C-0328-B	CD8	Naive	WK4	HUU	76.6988
	C-0402-B	CD4	Memory	WK15	HEU	35.4839
	C-0402-B	CD8	Memory	WK15	HEU	72
	C-0402-B	CD4	Naive	WK15	HEU	40.9407
	C-0402-B	CD8	Naive	WK15	HEU	51.4481
	C-0105-B	CD4	Memory	WK36	HEU	46.5924
	C-0105-B	CD8	Memory	WK36	HEU	57.6
	C-0105-B	CD4	Naive	WK36	HEU	56.685
	C-0105-B	CD8	Naive	WK36	HEU	74.396
	C-0402-B	CD4	Memory	WK36	HEU	66.173
	C-0402-B	CD8	Memory	WK36	HEU	56.2923
	C-0402-B	CD4	Naive	WK36	HEU	114.749
	C-0402-B	CD8	Naive	WK36	HEU	101.321
	C-0328-B	CD4	Memory	WK15	HUU	48.5706
	C-0328-B	CD8	Memory	WK15	HUU	25.48
	C-0328-B	CD4	Naive	WK15	HUU	53.6189
	C-0328-B	CD8	Naive	WK15	HUU	81.7983
	C-0403-B	CD4	Memory	WK4	HEU	92.1047
	C-0105-B	CD4	Memory	WK15	HEU	12.5371
	C-0105-B	CD8	Memory	WK15	HEU	37.0513
	C-0105-B	CD4	Naive	WK15	HEU	51.3611
	C-0105-B	CD8	Naive	WK15	HEU	200.294
	C-0403-B	CD4	Memory	WK15	HEU	24.0017
	C-0403-B	CD8	Memory	WK15	HEU	16.3994
	C-0403-B	CD4	Naive	WK15	HEU	109.972
	C-0403-B	CD8	Naive	WK15	HEU	38.7256
	C-0108-B	CD4	Memory	WK36	HEU	25.4785
	C-0108-B	CD8	Memory	WK36	HEU	13.5403
	C-0108-B	CD4	Naive	WK36	HEU	105.226
	C-0108-B	CD8	Naive	WK36	HEU	22.7837
	C-0331-B	CD4	Memory	WK15	HUU	28.7504
	C-0331-B	CD8	Memory	WK15	HUU	27.7692
	C-0331-B	CD4	Naive	WK15	HUU	42.0372
	C-0331-B	CD8	Naive	WK15	HUU	57.3986
	C-0331-B	CD4	Memory	WK4	HUU	20.1554
	C-0331-B	CD8	Memory	WK4	HUU	21.4286
	C-0331-B	CD4	Naive	WK4	HUU	37.302
	C-0331-B	CD8	Naive	WK4	HUU	24.8941
	C-0339-B	CD4	Memory	WK4	HUU	43.3111
	C-0339-B	CD8	Memory	WK4	HUU	37.5556
	C-0339-B	CD4	Naive	WK4	HUU	42.2725
	C-0339-B	CD8	Naive	WK4	HUU	32.0727
	C-0339-B	CD4	Memory	BTH	HUU	128.919
	C-0339-B	CD8	Memory	BTH	HUU	126.631
	C-0339-B	CD4	Naive	BTH	HUU	101.265
	C-0339-B	CD8	Naive	BTH	HUU	106.599
	C-0331-B	CD4	Memory	WK36	HUU	74.915
	C-0331-B	CD8	Memory	WK36	HUU	64.5959
	C-0331-B	CD4	Naive	WK36	HUU	234.233
	C-0331-B	CD8	Naive	WK36	HUU	164.395
	C-0108-B	CD4	Memory	WK4	HEU	57.3656
	C-0108-B	CD8	Memory	WK4	HEU	30.5836
	C-0108-B	CD4	Naive	WK4	HEU	20
	C-0108-B	CD8	Naive	WK4	HEU	174.215
	C-0339-B	CD4	Memory	WK36	HUU	76.8413
	C-0339-B	CD8	Memory	WK36	HUU	65.9408
	C-0339-B	CD4	Naive	WK36	HUU	141.758
	C-0339-B	CD8	Naive	WK36	HUU	151.991
	C-0331-B	CD4	Memory	BTH	HUU	155.853
	C-0331-B	CD8	Memory	BTH	HUU	59.983
	C-0331-B	CD4	Naive	BTH	HUU	143.48
	C-0331-B	CD8	Naive	BTH	HUU	239.251
	C-0108-B	CD4	Memory	WK15	HEU	78.2138
	C-0108-B	CD8	Memory	WK15	HEU	36.5464
	C-0108-B	CD4	Naive	WK15	HEU	175.932
	C-0108-B	CD8	Naive	WK15	HEU	145.588
	C-0339-B	CD4	Memory	WK15	HUU	66.3152
	C-0339-B	CD8	Memory	WK15	HUU	29.3755
	C-0339-B	CD4	Naive	WK15	HUU	114.588
	C-0339-B	CD8	Naive	WK15	HUU	51.6964
	C-0108-B	CD4	Memory	BTH	HEU	12.8642
	C-0108-B	CD8	Memory	BTH	HEU	33.5225
	C-0108-B	CD4	Naive	BTH	HEU	24.0435
	C-0108-B	CD8	Naive	BTH	HEU	79.9822
	C-0099-B	CD4	Memory	BTH	HEU	22.4241
	C-0099-B	CD8	Memory	BTH	HEU	28.4915
	C-0099-B	CD4	Naive	BTH	HEU	54.3727
	C-0099-B	CD8	Naive	BTH	HEU	21.7028
	C-0099-B	CD4	Memory	WK4	HEU	12.7621
	C-0099-B	CD8	Memory	WK4	HEU	30.0357
	C-0099-B	CD4	Naive	WK4	HEU	26.0638
	C-0099-B	CD8	Naive	WK4	HEU	73.2857
	C-0104-B	CD4	Memory	BTH	HEU	22.7203
	C-0104-B	CD8	Memory	BTH	HEU	18.2857
	C-0104-B	CD4	Naive	BTH	HEU	66.2509
	C-0104-B	CD8	Naive	BTH	HEU	12.5
	C-0104-B	CD4	Memory	WK15	HEU	58.3059
	C-0104-B	CD8	Memory	WK15	HEU	18.6889
	C-0104-B	CD4	Naive	WK15	HEU	46.9661
	C-0104-B	CD8	Naive	WK15	HEU	43.5556
	C-0411-B	CD4	Memory	WK4	HEU	45.623
	C-0411-B	CD8	Memory	WK4	HEU	155.191
	C-0411-B	CD4	Naive	WK4	HEU	243.769
	C-0411-B	CD8	Naive	WK4	HEU	48.4487
	C-0099-B	CD4	Memory	WK15	HEU	87.8618
	C-0099-B	CD8	Memory	WK15	HEU	33.9934
	C-0099-B	CD4	Naive	WK15	HEU	82.7122
	C-0099-B	CD8	Naive	WK15	HEU	27.2474
	C-0411-B	CD4	Memory	WK15	HEU	84.6655
	C-0411-B	CD8	Memory	WK15	HEU	42.2977
	C-0411-B	CD4	Naive	WK15	HEU	172.809
	C-0411-B	CD8	Naive	WK15	HEU	41.7854
	C-0099-B	CD4	Memory	WK36	HEU	40.482
	C-0099-B	CD8	Memory	WK36	HEU	60.5977
	C-0099-B	CD4	Naive	WK36	HEU	100.872
	C-0099-B	CD8	Naive	WK36	HEU	107.747
	C-0104-B	CD4	Memory	WK36	HEU	191.021
	C-0104-B	CD8	Memory	WK36	HEU	89.1606
	C-0104-B	CD4	Naive	WK36	HEU	142.496
	C-0104-B	CD8	Naive	WK36	HEU	90.4977
	C-0104-B	CD4	Memory	WK4	HEU	66.428
	C-0104-B	CD8	Memory	WK4	HEU	89.6327
	C-0104-B	CD4	Naive	WK4	HEU	111.067
	C-0411-B	CD4	Memory	WK36	HEU	131.762
	C-0411-B	CD8	Memory	WK36	HEU	33.3743
	C-0411-B	CD4	Naive	WK36	HEU	126.733
	C-0411-B	CD8	Naive	WK36	HEU	59.9379
	C-0341-B	CD4	Memory	BTH	HUU	19.8481
	C-0341-B	CD8	Memory	BTH	HUU	26.5763
	C-0341-B	CD4	Naive	BTH	HUU	27.0749
	C-0341-B	CD8	Naive	BTH	HUU	21.8615
	C-0418-B	CD4	Memory	WK4	HEU	14.2105
	C-0418-B	CD8	Memory	WK4	HEU	5.90877
	C-0418-B	CD4	Naive	WK4	HEU	18.373
	C-0418-B	CD8	Naive	WK4	HEU	22.1739
	C-0418-B	CD4	Memory	BTH	HEU	4.35425
	C-0418-B	CD8	Memory	BTH	HEU	51.2613
	C-0418-B	CD4	Naive	BTH	HEU	41.4675
	C-0418-B	CD8	Naive	BTH	HEU	49.2513
	C-0109-B	CD4	Memory	WK4	HEU	20.6286
	C-0109-B	CD8	Memory	WK4	HEU	36.7347
	C-0109-B	CD4	Naive	WK4	HEU	11.658
	C-0109-B	CD8	Naive	WK4	HEU	124.455
	C-0109-B	CD4	Memory	WK36	HEU	13.4738
	C-0109-B	CD8	Memory	WK36	HEU	13.3516
	C-0109-B	CD4	Naive	WK36	HEU	37.6876
	C-0109-B	CD8	Naive	WK36	HEU	41.9111
	C-0418-B	CD4	Memory	WK36	HEU	15.0891
	C-0418-B	CD8	Memory	WK36	HEU	27.4094
	C-0418-B	CD4	Naive	WK36	HEU	35.8613
	C-0418-B	CD8	Naive	WK36	HEU	23.7527
	C-0109-B	CD4	Memory	BTH	HEU	9.48293
	C-0109-B	CD8	Memory	BTH	HEU	20.7531
	C-0109-B	CD4	Naive	BTH	HEU	18.9601
	C-0109-B	CD8	Naive	BTH	HEU	10.8409
	C-0109-B	CD4	Memory	WK15	HEU	22.9246
	C-0109-B	CD8	Memory	WK15	HEU	32.1697
	C-0109-B	CD4	Naive	WK15	HEU	38.4676
	C-0109-B	CD8	Naive	WK15	HEU	20.7202
	C-0341-B	CD4	Memory	WK4	HUU	29.6229
	C-0341-B	CD8	Memory	WK4	HUU	14.6944
	C-0341-B	CD4	Naive	WK4	HUU	55.5187
	C-0341-B	CD8	Naive	WK4	HUU	37.7607
	C-0418-B	CD4	Memory	WK15	HEU	19.3242
	C-0418-B	CD8	Memory	WK15	HEU	5.40815
	C-0418-B	CD4	Naive	WK15	HEU	42.6714
	C-0418-B	CD8	Naive	WK15	HEU	24.8101
	C-0341-B	CD4	Memory	WK15	HUU	6.87007
	C-0341-B	CD8	Memory	WK15	HUU	24.3349
	C-0341-B	CD4	Naive	WK15	HUU	17.2691
	C-0341-B	CD8	Naive	WK15	HUU	8.51879
	C-0341-B	CD4	Memory	WK36	HUU	12.8871
	C-0341-B	CD8	Memory	WK36	HUU	20.5468
	C-0341-B	CD4	Naive	WK36	HUU	36.6384
	C-0341-B	CD8	Naive	WK36	HUU	24.8705
	C-0415-B	CD4	Memory	BTH	HEU	4.38982
	C-0415-B	CD8	Memory	BTH	HEU	25.3063
	C-0415-B	CD4	Naive	BTH	HEU	40.648
	C-0415-B	CD8	Naive	BTH	HEU	17.0358
	C-0415-B	CD4	Memory	WK36	HEU	2.14501
	C-0415-B	CD8	Memory	WK36	HEU	3.50877
	C-0415-B	CD4	Naive	WK36	HEU	25.9067
	C-0415-B	CD8	Naive	WK36	HEU	24.4286
	C-0114-B	CD8	Memory	WK4	HEU	3.62963
	C-0114-B	CD8	Memory	WK36	HEU	43.6545
	C-0114-B	CD4	Naive	WK36	HEU	5.34934
	C-0114-B	CD8	Naive	WK36	HEU	32.2165
	C-0342-B	CD4	Memory	WK36	HUU	17.2804
	C-0342-B	CD8	Memory	WK36	HUU	21.4225
	C-0342-B	CD4	Naive	WK36	HUU	56.2988
	C-0342-B	CD8	Naive	WK36	HUU	25.2782
	C-0415-B	CD4	Memory	WK15	HEU	28.4444
	C-0415-B	CD8	Memory	WK15	HEU	18.0526
	C-0415-B	CD4	Naive	WK15	HEU	37.2658
	C-0415-B	CD8	Naive	WK15	HEU	47.5062
	C-0342-B	CD4	Memory	BTH	HUU	27.8554
	C-0342-B	CD8	Memory	BTH	HUU	15.8689
	C-0342-B	CD4	Naive	BTH	HUU	54.7148
	C-0342-B	CD8	Naive	BTH	HUU	48.1849
	C-0415-B	CD4	Memory	WK4	HEU	27.9851
	C-0415-B	CD8	Memory	WK4	HEU	18.6923
	C-0415-B	CD4	Naive	WK4	HEU	62.2533
	C-0415-B	CD8	Naive	WK4	HEU	13.1911
	C-0114-B	CD4	Memory	WK15	HEU	13
	C-0114-B	CD8	Memory	WK15	HEU	4.53401
	C-0114-B	CD4	Naive	WK15	HEU	40.5
	C-0114-B	CD8	Naive	WK15	HEU	9.24176
	C-0342-B	CD4	Memory	WK4	HUU	18
	C-0342-B	CD8	Memory	WK4	HUU	7.89552
	C-0342-B	CD4	Naive	WK4	HUU	43.6789
	C-0342-B	CD8	Naive	WK4	HUU	40.0909
	C-0342-B	CD4	Memory	WK15	HUU	8.01099
	C-0342-B	CD8	Memory	WK15	HUU	4.54639
	C-0342-B	CD4	Naive	WK15	HUU	29.641
	C-0342-B	CD8	Naive	WK15	HUU	15.8049
	C-0114-B	CD4	Memory	BTH	HEU	6.5641
	C-0114-B	CD8	Memory	BTH	HEU	9.4902
	C-0114-B	CD4	Naive	BTH	HEU	25.4599
	C-0114-B	CD8	Naive	BTH	HEU	19.2308
	C-0420-B	CD4	Memory	WK4	HEU	29.7619
	C-0420-B	CD8	Memory	WK4	HEU	19.7712
	C-0420-B	CD4	Naive	WK4	HEU	54.2564
	C-0420-B	CD8	Naive	WK4	HEU	95.2249
	C-0124-B	CD4	Memory	WK36	HEU	3.58814
	C-0124-B	CD8	Memory	WK36	HEU	12.5185
	C-0124-B	CD4	Naive	WK36	HEU	22.4133
	C-0124-B	CD8	Naive	WK36	HEU	67.2098
	C-0355-B	CD4	Memory	WK36	HUU	21
	C-0355-B	CD8	Memory	WK36	HUU	23.6694
	C-0355-B	CD4	Naive	WK36	HUU	30.4158
	C-0355-B	CD8	Naive	WK36	HUU	64.5939
	C-0420-B	CD4	Memory	WK15	HEU	18.8431
	C-0420-B	CD8	Memory	WK15	HEU	8.49057
	C-0420-B	CD4	Naive	WK15	HEU	72.8237
	C-0420-B	CD8	Naive	WK15	HEU	18.6515
	C-0124-B	CD4	Memory	BTH	HEU	13.3333
	C-0124-B	CD8	Memory	BTH	HEU	21.4286
	C-0124-B	CD4	Naive	BTH	HEU	88.2883
	C-0124-B	CD8	Naive	BTH	HEU	30
	C-0124-B	CD4	Memory	WK36	HEU	8.33333
	C-0124-B	CD8	Memory	WK36	HEU	8.27703
	C-0124-B	CD4	Naive	WK36	HEU	82.5806
	C-0124-B	CD8	Naive	WK36	HEU	21.3357
	C-0355-B	CD4	Memory	WK15	HUU	20.1613
	C-0355-B	CD8	Memory	WK15	HUU	6.61711
	C-0355-B	CD4	Naive	WK15	HUU	77.7841
	C-0355-B	CD8	Naive	WK15	HUU	36.8729
	C-0355-B	CD4	Memory	WK4	HUU	66.055
	C-0355-B	CD8	Memory	WK4	HUU	21.025
	C-0355-B	CD4	Naive	WK4	HUU	37.1687
	C-0355-B	CD8	Naive	WK4	HUU	41.9398
	C-0420-B	CD4	Memory	WK36	HEU	24.2058
	C-0420-B	CD8	Memory	WK36	HEU	25.7525
	C-0420-B	CD4	Naive	WK36	HEU	28.6306
	C-0420-B	CD8	Naive	WK36	HEU	14.4402
	C-0420-B	CD4	Memory	BTH	HEU	14.3761
	C-0420-B	CD8	Memory	BTH	HEU	8.9233
	C-0420-B	CD4	Naive	BTH	HEU	67.4203
	C-0420-B	CD8	Naive	BTH	HEU	53.9339
	C-0124-B	CD4	Memory	WK4	HEU	12.2264
	C-0124-B	CD8	Memory	WK4	HEU	19.3218
	C-0124-B	CD4	Naive	WK4	HEU	26.7971
	C-0124-B	CD8	Naive	WK4	HEU	79.2904
	C-0421-B	CD4	Memory	WK36	HEU	27.2727
	C-0421-B	CD8	Memory	WK36	HEU	91.6667
	C-0421-B	CD4	Naive	WK36	HEU	48.5437
	C-0421-B	CD8	Naive	WK36	HEU	75.5991
	C-0138-B	CD4	Memory	WK36	HEU	4.02381
	C-0138-B	CD8	Memory	WK36	HEU	12.4483
	C-0138-B	CD4	Naive	WK36	HEU	68
	C-0138-B	CD8	Naive	WK36	HEU	46.2784
	C-0138-B	CD4	Memory	CB	HEU	18.0753
	C-0138-B	CD8	Memory	CB	HEU	14.0833
	C-0138-B	CD4	Naive	CB	HEU	59.5398
	C-0138-B	CD8	Naive	CB	HEU	22.859
	C-0421-B	CD4	Memory	BTH	HEU	6.64024
	C-0421-B	CD8	Memory	BTH	HEU	19.2667
	C-0421-B	CD4	Naive	BTH	HEU	29.8235
	C-0421-B	CD8	Naive	BTH	HEU	82.1778
	C-0362-B	CD4	Memory	WK36	HUU	14.0701
	C-0362-B	CD8	Memory	WK36	HUU	81.7859
	C-0362-B	CD4	Naive	WK36	HUU	74.6769
	C-0362-B	CD8	Naive	WK36	HUU	33.2571
	C-0421-B	CD4	Memory	WK4	HEU	14.6489
	C-0421-B	CD8	Memory	WK4	HEU	40.0909
	C-0421-B	CD4	Naive	WK4	HEU	99.3906
	C-0421-B	CD8	Naive	WK4	HEU	76.358
	C-0138-B	CD4	Memory	BTH	HEU	50.1844
	C-0138-B	CD8	Memory	BTH	HEU	25.1304
	C-0138-B	CD4	Naive	BTH	HEU	76.7759
	C-0138-B	CD8	Naive	BTH	HEU	23.1798
	C-0362-B	CD4	Memory	WK15	HUU	17.8135
	C-0362-B	CD8	Memory	WK15	HUU	20.4545
	C-0362-B	CD4	Naive	WK15	HUU	46.8928
	C-0362-B	CD8	Naive	WK15	HUU	37.6957
	C-0421-B	CD4	Memory	WK15	HEU	52.6538
	C-0421-B	CD8	Memory	WK15	HEU	30.0833
	C-0421-B	CD4	Naive	WK15	HEU	47.6845
	C-0421-B	CD8	Naive	WK15	HEU	62.5041
	C-0138-B	CD4	Memory	WK15	HEU	63.3013
	C-0138-B	CD8	Memory	WK15	HEU	26.45
	C-0138-B	CD8	Naive	WK15	HEU	63.2738
	C-0362-B	CD4	Memory	WK4	HUU	77.9647
	C-0362-B	CD8	Memory	WK4	HUU	20.4393
	C-0362-B	CD4	Naive	WK4	HUU	48.6536
	C-0362-B	CD8	Naive	WK4	HUU	25.6841
	C-0138-B	CD4	Memory	WK4	HEU	8.54655
	C-0138-B	CD8	Memory	WK4	HEU	10.0298
	C-0138-B	CD4	Naive	WK4	HEU	22.7178
	C-0138-B	CD8	Naive	WK4	HEU	51.9552
	C-0362-B	CD4	Memory	BTH	HUU	27.2533
	C-0362-B	CD8	Memory	BTH	HUU	15.3617
	C-0362-B	CD4	Naive	BTH	HUU	48.2688
	C-0362-B	CD8	Naive	BTH	HUU	21.8175
	C-0377-B	CD4	Memory	WK4	HUU	14.6107
	C-0377-B	CD8	Memory	WK4	HUU	238.527
	C-0377-B	CD4	Naive	WK4	HUU	98.7614
	C-0377-B	CD8	Naive	WK4	HUU	114.757
	C-0164-B	CD4	Memory	BTH	HEU	39.486
	C-0164-B	CD4	Naive	BTH	HEU	148.5
	C-0164-B	CD4	Memory	WK15	HEU	28.7419
	C-0164-B	CD8	Memory	WK15	HEU	17.2422
	C-0164-B	CD4	Naive	WK15	HEU	150.392
	C-0164-B	CD8	Naive	WK15	HEU	145.713
	C-0377-B	CD4	Memory	WK15	HUU	32.3333
	C-0377-B	CD8	Memory	WK15	HUU	16.8851
	C-0377-B	CD4	Naive	WK15	HUU	141.873
	C-0377-B	CD8	Naive	WK15	HUU	102.684
	C-0377-B	CD4	Memory	WK36	HUU	24.3623
	C-0377-B	CD8	Memory	WK36	HUU	119.213
	C-0377-B	CD4	Naive	WK36	HUU	91.0018
	C-0377-B	CD8	Naive	WK36	HUU	146.515
	C-0371-B	CD4	Memory	WK36	HUU	57.9108
	C-0371-B	CD8	Memory	WK36	HUU	44.9188
	C-0371-B	CD4	Naive	WK36	HUU	193.146
	C-0371-B	CD8	Naive	WK36	HUU	440.84
	C-0377-B	CD4	Memory	BTH	HUU	226.449
	C-0377-B	CD8	Memory	BTH	HUU	114.557
	C-0377-B	CD4	Naive	BTH	HUU	331.081
	C-0377-B	CD8	Naive	BTH	HUU	134.678
	C-0164-B	CD4	Memory	WK36	HEU	213.945
	C-0164-B	CD8	Memory	WK36	HEU	94.893
	C-0371-B	CD4	Memory	WK15	HUU	81.8148
	C-0371-B	CD8	Memory	WK15	HUU	98.1423
	C-0371-B	CD4	Naive	WK15	HUU	218.073
	C-0371-B	CD8	Naive	WK15	HUU	84.7732
	C-0371-B	CD4	Memory	WK4	HUU	94.5675
	C-0371-B	CD8	Memory	WK4	HUU	39.3488
	C-0371-B	CD4	Naive	WK4	HUU	493.997
	C-0371-B	CD8	Naive	WK4	HUU	111.721
	C-0164-B	CD4	Memory	WK4	HEU	106.758
	C-0164-B	CD8	Memory	WK4	HEU	33.021
	C-0164-B	CD4	Naive	WK4	HEU	249.065
	C-0164-B	CD8	Naive	WK4	HEU	89.529
	C-0371-B	CD4	Memory	BTH	HUU	127.914
	C-0371-B	CD8	Memory	BTH	HUU	137.2
	C-0371-B	CD4	Naive	BTH	HUU	36.5162
	C-0371-B	CD8	Naive	BTH	HUU	100.409
	C-0877	CD4	Memory	CB	HUU	22.8284
	C-0877	CD8	Memory	CB	HUU	44.6106
	C-0877	CD4	Naive	CB	HUU	111.507
	C-0877	CD8	Naive	CB	HUU	68.1247
	C-0157-B	CD4	Memory	WK4	HEU	31.0849
	C-0157-B	CD8	Memory	WK4	HEU	165.225
	C-0157-B	CD4	Naive	WK4	HEU	99.1182
	C-0157-B	CD8	Naive	WK4	HEU	123.951
	C-0157-B	CD4	Memory	WK36	HEU	31.6098
	C-0157-B	CD8	Memory	WK36	HEU	18.8876
	C-0157-B	CD4	Memory	BTH	HEU	41.5062
	C-0157-B	CD8	Memory	BTH	HEU	8.49057
	C-0157-B	CD4	Naive	BTH	HEU	34.9174
	C-0157-B	CD8	Naive	BTH	HEU	86.3673
	C-0151-B	CD4	Memory	WK36	HEU	42.4918
	C-0151-B	CD8	Memory	WK36	HEU	24.3427
	C-0151-B	CD4	Naive	WK36	HEU	106.579
	C-0388-B	CD4	Memory	CB	HUU	16.2271
	C-0388-B	CD8	Memory	CB	HUU	38.7229
	C-0388-B	CD4	Naive	CB	HUU	119.1
	C-0388-B	CD8	Naive	CB	HUU	59.876
	C-0384-B	CD4	Memory	WK36	HUU	42.2553
	C-0384-B	CD8	Memory	WK36	HUU	50.8004
	C-0384-B	CD4	Naive	WK36	HUU	182.81
	C-0384-B	CD8	Naive	WK36	HUU	228.559
	C-0388-B	CD4	Memory	BTH	HUU	134.971
	C-0388-B	CD8	Memory	BTH	HUU	100.198
	C-0388-B	CD4	Naive	BTH	HUU	162.977
	C-0388-B	CD8	Naive	BTH	HUU	66.8936
	C-0157-B	CD4	Memory	WK15	HEU	95.052
	C-0157-B	CD8	Memory	WK15	HEU	72.7823
	C-0157-B	CD4	Naive	WK15	HEU	321.37
	C-0157-B	CD8	Naive	WK15	HEU	130.93
	C-0151-B	CD4	Naive	BTH	HEU	290.976
	C-0384-B	CD4	Memory	WK15	HUU	98.0617
	C-0384-B	CD8	Memory	WK15	HUU	40.9241
	C-0384-B	CD4	Naive	WK15	HUU	212.333
	C-0384-B	CD8	Naive	WK15	HUU	103.001
	C-0384-B	CD4	Memory	WK4	HUU	270.107
	C-0384-B	CD8	Memory	WK4	HUU	65.2707
	C-0384-B	CD8	Naive	WK4	HUU	111.315
	C-0151-B	CD4	Memory	WK15	HEU	35.524
	C-0151-B	CD8	Memory	WK15	HEU	100.66
	C-0151-B	CD4	Naive	WK15	HEU	36.3594
	C-0151-B	CD8	Naive	WK15	HEU	19.4293
	C-0151-B	CD4	Memory	WK4	HEU	23.3678
	C-0151-B	CD8	Memory	WK4	HEU	23.0183
	C-0151-B	CD4	Naive	WK4	HEU	74.9419
	C-0151-B	CD8	Naive	WK4	HEU	147.194
	C-0130-B	CD4	Memory	WK4	HEU	30.0081
	C-0130-B	CD8	Memory	WK4	HEU	168.205
	C-0130-B	CD4	Naive	WK4	HEU	57.2347
	C-0130-B	CD8	Naive	WK4	HEU	58.7604
	C-0430-B	CD4	Memory	WK36	HEU	9.12334
	C-0430-B	CD8	Memory	WK36	HEU	25.8615
	C-0430-B	CD4	Naive	WK36	HEU	123.571
	C-0430-B	CD8	Naive	WK36	HEU	92.1096
	C-0130-B	CD4	Memory	BTH	HEU	44.5924
	C-0130-B	CD8	Memory	BTH	HEU	29.641
	C-0130-B	CD4	Naive	BTH	HEU	121.212
	C-0363-B	CD4	Memory	WK15	HUU	28.7853
	C-0363-B	CD8	Memory	WK15	HUU	34.1594
	C-0363-B	CD4	Naive	WK15	HUU	112.043
	C-0363-B	CD8	Naive	WK15	HUU	98.453
	C-0130-B	CD4	Memory	WK15	HEU	41.3456
	C-0130-B	CD8	Memory	WK15	HEU	39.2176
	C-0130-B	CD4	Naive	WK15	HEU	104.914
	C-0130-B	CD8	Naive	WK15	HEU	40.439
	C-0130-B	CD4	Memory	WK36	HEU	55.9355
	C-0130-B	CD8	Memory	WK36	HEU	10.3649
	C-0130-B	CD4	Naive	WK36	HEU	78.8823
	C-0130-B	CD8	Naive	WK36	HEU	72.3876
	C-0430-B	CD4	Memory	WK15	HEU	31.1808
	C-0430-B	CD8	Memory	WK15	HEU	51.0204
	C-0430-B	CD4	Naive	WK15	HEU	102.979
	C-0430-B	CD8	Naive	WK15	HEU	44.0251
	C-0363-B	CD4	Memory	WK36	HUU	44.8932
	C-0363-B	CD8	Memory	WK36	HUU	21.0375
	C-0363-B	CD4	Naive	WK36	HUU	140.024
	C-0363-B	CD8	Naive	WK36	HUU	74.7395
	C-0363-B	CD4	Memory	WK4	HUU	72.1286
	C-0363-B	CD8	Memory	WK4	HUU	66.2162
	C-0363-B	CD4	Naive	WK4	HUU	106.823
	C-0363-B	CD8	Naive	WK4	HUU	77.8164
	C-0363-B	CD4	Memory	BTH	HUU	71.3086
	C-0363-B	CD4	Naive	BTH	HUU	100.938
	C-0363-B	CD8	Naive	BTH	HUU	110.585
	C-0430-B	CD4	Memory	WK4	HEU	70.1711
	C-0430-B	CD4	Naive	WK4	HEU	75.8389
	C-0731-B	CD4	Memory	WK15	HUU	33.4533
	C-0731-B	CD8	Memory	WK15	HUU	11.7616
	C-0731-B	CD4	Naive	WK15	HUU	92.8785
	C-0731-B	CD8	Naive	WK15	HUU	126.89
	C-0731-B	CD4	Memory	BTH	HUU	32.6028
	C-0731-B	CD8	Memory	BTH	HUU	35.8939
	C-0731-B	CD4	Naive	BTH	HUU	57.2042
	C-0731-B	CD8	Naive	BTH	HUU	29.9603
	C-0731-B	CD4	Memory	WK36	HUU	34.6745
	C-0731-B	CD8	Memory	WK36	HUU	32.5145
	C-0731-B	CD4	Naive	WK36	HUU	76.9169
	C-0731-B	CD8	Naive	WK36	HUU	103.406
	C-0545-B	CD4	Memory	BTH	HEU	37.5556
	C-0545-B	CD8	Memory	BTH	HEU	14.718
	C-0545-B	CD4	Naive	BTH	HEU	64.3682
	C-0545-B	CD8	Naive	BTH	HEU	52.8477
	C-0545-B	CD4	Memory	WK15	HEU	12.232
	C-0545-B	CD8	Memory	WK15	HEU	42.5796
	C-0545-B	CD4	Naive	WK15	HEU	107.665
	C-0545-B	CD8	Naive	WK15	HEU	51.639
	C-0544-B	CD4	Memory	WK15	HEU	30.0073
	C-0544-B	CD8	Memory	WK15	HEU	501.949
	C-0544-B	CD4	Naive	WK15	HEU	100.84
	C-0544-B	CD8	Naive	WK15	HEU	89.0889
	C-0545-B	CD4	Memory	WK36	HEU	45.0372
	C-0545-B	CD8	Memory	WK36	HEU	34.5528
	C-0545-B	CD4	Naive	WK36	HEU	76.9886
	C-0545-B	CD8	Naive	WK36	HEU	442.39
	C-0731-B	CD4	Memory	WK4	HUU	32.2951
	C-0731-B	CD8	Memory	WK4	HUU	109.891
	C-0731-B	CD4	Naive	WK4	HUU	558.676
	C-0544-B	CD4	Memory	WK36	HEU	62.9095
	C-0544-B	CD8	Memory	WK36	HEU	52.8556
	C-0544-B	CD4	Naive	WK36	HEU	371.316
	C-0544-B	CD8	Naive	WK36	HEU	60.1001
	C-0544-B	CD4	Memory	BTH	HEU	66.7509
	C-0544-B	CD8	Memory	BTH	HEU	41.6356
	C-0544-B	CD4	Naive	BTH	HEU	307.464
	C-0544-B	CD8	Naive	BTH	HEU	124.25
	C-0545-B	CD8	Memory	WK4	HEU	97.6354
	C-0545-B	CD4	Naive	WK4	HEU	388.395
	C-0545-B	CD8	Naive	WK4	HEU	66.4337
	C-0544-B	CD4	Memory	WK4	HEU	118.8
	C-0544-B	CD8	Memory	WK4	HEU	71.1385
	C-0544-B	CD4	Naive	WK4	HEU	339.471
	C-0544-B	CD8	Naive	WK4	HEU	95.0404
	C-0397-B	CD4	Memory	WK4	HUU	23.6105
	C-0397-B	CD8	Memory	WK4	HUU	26.3043
	C-0397-B	CD4	Naive	WK4	HUU	91.1291
	C-0397-B	CD8	Naive	WK4	HUU	47.257
	C-0506-B	CD4	Memory	WK4	HEU	63.3535
	C-0506-B	CD8	Memory	WK4	HEU	28.5924
	C-0506-B	CD4	Naive	WK4	HEU	39.0021
	C-0506-B	CD8	Naive	WK4	HEU	25.7797
	C-0388-B	CD4	Memory	WK4	HUU	36.3435
	C-0388-B	CD8	Memory	WK4	HUU	22.7732
	C-0388-B	CD4	Naive	WK4	HUU	31.7531
	C-0388-B	CD8	Naive	WK4	HUU	11.6301
	C-0506-B	CD4	Memory	BTH	HEU	32.019
	C-0506-B	CD8	Memory	BTH	HEU	13.7619
	C-0506-B	CD4	Naive	BTH	HEU	46.4128
	C-0506-B	CD8	Naive	BTH	HEU	110.761
	C-0397-B	CD4	Memory	BTH	HUU	25.1066
	C-0397-B	CD8	Memory	BTH	HUU	12.4512
	C-0397-B	CD4	Naive	BTH	HUU	67.1227
	C-0397-B	CD8	Naive	BTH	HUU	92.8403
	C-0388-B	CD4	Memory	WK15	HUU	52.1359
	C-0388-B	CD8	Memory	WK15	HUU	93.8889
	C-0388-B	CD4	Naive	WK15	HUU	113.281
	C-0388-B	CD8	Naive	WK15	HUU	59.9547
	C-0388-B	CD4	Memory	BTH	HUU	64.9609
	C-0388-B	CD8	Memory	BTH	HUU	85.8766
	C-0388-B	CD4	Naive	BTH	HUU	80.3775
	C-0388-B	CD8	Naive	BTH	HUU	51.3907
	C-0388-B	CD4	Memory	WK36	HUU	30.348
	C-0388-B	CD8	Memory	WK36	HUU	8.29424
	C-0388-B	CD4	Naive	WK36	HUU	52.3249
	C-0388-B	CD8	Naive	WK36	HUU	113.32
	C-0397-B	CD4	Memory	WK15	HUU	10.6431
	C-0397-B	CD8	Memory	WK15	HUU	7.00499
	C-0397-B	CD4	Naive	WK15	HUU	71.5885
	C-0397-B	CD8	Naive	WK15	HUU	9.5689
	C-0506-B	CD4	Memory	WK15	HEU	28.0548
	C-0506-B	CD8	Memory	WK15	HEU	10.1879
	C-0506-B	CD4	Naive	WK15	HEU	55.7864
	C-0506-B	CD8	Naive	WK15	HEU	21.8782
	C-0506-B	CD4	Memory	WK36	HEU	20.1608
	C-0506-B	CD8	Memory	WK36	HEU	16.3628
	C-0506-B	CD4	Naive	WK36	HEU	53.8598
	C-0506-B	CD8	Naive	WK36	HEU	28.7604
	C-0397-B	CD4	Memory	WK36	HUU	12.9977
	C-0397-B	CD8	Memory	WK36	HUU	25.3063
	C-0397-B	CD4	Naive	WK36	HUU	105.885
	C-0397-B	CD8	Naive	WK36	HUU	38.6173
	C-0561-B	CD4	Memory	WK36	HEU	8.99757
	C-0561-B	CD4	Naive	WK36	HEU	10.2463
	C-0561-B	CD8	Naive	WK36	HEU	16.4033
	C-0732-B	CD4	Memory	BTH	HUU	108.121
	C-0732-B	CD8	Memory	BTH	HUU	44.5455
	C-0732-B	CD4	Naive	BTH	HUU	159.728
	C-0732-B	CD8	Naive	BTH	HUU	93.634
	C-0573-B	CD4	Memory	WK4	HEU	49.8354
	C-0573-B	CD8	Memory	WK4	HEU	21.3567
	C-0573-B	CD4	Naive	WK4	HEU	157.127
	C-0573-B	CD8	Naive	WK4	HEU	94.655
	C-0561-B	CD4	Memory	WK15	HEU	95.0184
	C-0561-B	CD8	Memory	WK15	HEU	45.6808
	C-0561-B	CD4	Naive	WK15	HEU	157.206
	C-0561-B	CD8	Naive	WK15	HEU	142.043
	C-0573-B	CD4	Memory	WK36	HEU	53.3144
	C-0573-B	CD8	Memory	WK36	HEU	70.1955
	C-0573-B	CD4	Naive	WK36	HEU	25.1803
	C-0573-B	CD8	Naive	WK36	HEU	118.397
	C-0732-B	CD4	Memory	BTH	HUU	22.5882
	C-0732-B	CD8	Memory	BTH	HUU	15.3617
	C-0732-B	CD4	Naive	BTH	HUU	15.9413
	C-0732-B	CD8	Naive	BTH	HUU	55.1759
	C-0561-B	CD4	Memory	BTH	HEU	12.5941
	C-0561-B	CD8	Memory	BTH	HEU	38.1698
	C-0561-B	CD4	Naive	BTH	HEU	46.8649
	C-0561-B	CD8	Naive	BTH	HEU	43.264
	C-0573-B	CD4	Memory	WK15	HEU	15.6955
	C-0573-B	CD8	Memory	WK15	HEU	185.935
	C-0573-B	CD4	Naive	WK15	HEU	44.5542
	C-0573-B	CD8	Naive	WK15	HEU	79.8904
	C-0732-B	CD4	Memory	WK36	HUU	61.497
	C-0732-B	CD8	Memory	WK36	HUU	40.3008
	C-0732-B	CD4	Naive	WK36	HUU	113.447
	C-0732-B	CD8	Naive	WK36	HUU	115.164
	C-0561-B	CD4	Memory	WK4	HEU	47.7256
	C-0561-B	CD8	Memory	WK4	HEU	34.6598
	C-0561-B	CD4	Naive	WK4	HEU	180.613
	C-0561-B	CD8	Naive	WK4	HEU	46.9136
	C-0732-B	CD4	Memory	WK15	HUU	23.5561
	C-0732-B	CD8	Memory	WK15	HUU	25.613
	C-0732-B	CD4	Naive	WK15	HUU	106.411
	C-0732-B	CD8	Naive	WK15	HUU	41.6943
	C-0732-B	CD4	Memory	WK4	HUU	74.0638
	C-0732-B	CD8	Memory	WK4	HUU	29.16
	C-0732-B	CD4	Naive	WK4	HUU	120.083
	C-0732-B	CD8	Naive	WK4	HUU	56.1591
	C-0573-B	CD4	Memory	BTH	HEU	89.0471
	C-0573-B	CD8	Memory	BTH	HEU	55.254
	C-0573-B	CD4	Naive	BTH	HEU	240.141
	C-0573-B	CD8	Naive	BTH	HEU	103.077

## Sheet: Figure 3b, s5e & s6a
Figure 3b, s5e & s6a	Chao richness score derived from T cells
	Patient_ID	T cell subset	Memory phenotype	Visit	HIV	Estimator
	C-0343-B	CD4	Memory	BTH	HUU	433.835
	C-0343-B	CD8	Memory	BTH	HUU	238.527
	C-0343-B	CD4	Naive	BTH	HUU	274.18
	C-0343-B	CD8	Naive	BTH	HUU	195.846
	C-0343-B	CD4	Memory	WK4	HUU	470.62
	C-0343-B	CD8	Memory	WK4	HUU	393.978
	C-0343-B	CD4	Naive	WK4	HUU	275.873
	C-0343-B	CD8	Naive	WK4	HUU	323.728
	C-0343-B	CD4	Memory	WK15	HUU	171.75
	C-0343-B	CD8	Memory	WK15	HUU	190.694
	C-0343-B	CD4	Naive	WK15	HUU	417.944
	C-0343-B	CD8	Naive	WK15	HUU	468.517
	C-0343-B	CD4	Memory	WK36	HUU	396.208
	C-0343-B	CD8	Memory	WK36	HUU	187.956
	C-0343-B	CD4	Naive	WK36	HUU	219.848
	C-0343-B	CD8	Naive	WK36	HUU	220.36
	C-0011-B	CD4	Memory	BTH	HEU	545
	C-0011-B	CD8	Memory	BTH	HEU	134.647
	C-0011-B	CD4	Naive	BTH	HEU	305.022
	C-0011-B	CD8	Naive	BTH	HEU	467.391
	C-0377-B	CD4	Memory	WK4	HUU	479.571
	C-0377-B	CD8	Memory	WK4	HUU	249.366
	C-0377-B	CD4	Naive	WK4	HUU	122.036
	C-0377-B	CD8	Naive	WK4	HUU	358.333
	C-0377-B	CD4	Memory	WK15	HUU	119.881
	C-0377-B	CD8	Memory	WK15	HUU	46.5116
	C-0377-B	CD4	Naive	WK15	HUU	424.236
	C-0377-B	CD8	Naive	WK15	HUU	407.605
	C-0377-B	CD4	Memory	WK36	HUU	62.2778
	C-0377-B	CD8	Memory	WK36	HUU	92.8667
	C-0377-B	CD4	Naive	WK36	HUU	112.411
	C-0377-B	CD8	Naive	WK36	HUU	169.748
	C-0011-B	CD4	Memory	WK4	HEU	466.938
	C-0011-B	CD4	Naive	WK4	HEU	189.284
	C-0011-B	CD8	Naive	WK4	HEU	578.923
	C-0011-B	CD4	Memory	WK15	HEU	191.963
	C-0011-B	CD4	Naive	WK15	HEU	434.144
	C-0011-B	CD8	Memory	WK36	HEU	37.375
	C-0011-B	CD4	Naive	WK36	HEU	69.6478
	C-0011-B	CD8	Naive	WK36	HEU	708.141
	C-0079-B	CD4	Naive	BTH	HEU	211.909
	C-0079-B	CD8	Memory	WK4	HEU	47.75
	C-0079-B	CD4	Naive	WK4	HEU	54.1398
	C-0079-B	CD4	Naive	WK15	HEU	52.4342
	C-0079-B	CD8	Naive	WK15	HEU	154.895
	C-0079-B	CD4	Naive	WK36	HEU	48.6071
	C-0377-B	CD4	Naive	BTH	HUU	56.8333
	C-0377-B	CD8	Naive	BTH	HUU	162.5
	C-0039-B	CD4	Memory	BTH	HEU	301.923
	C-0039-B	CD4	Naive	BTH	HEU	335.49
	C-0039-B	CD8	Naive	BTH	HEU	245.444
	C-0037-B	CD4	Memory	WK4	HEU	133.438
	C-0037-B	CD8	Memory	WK4	HEU	26.8182
	C-0037-B	CD4	Naive	WK4	HEU	449.221
	C-0037-B	CD8	Naive	WK4	HEU	129.078
	C-0037-B	CD4	Memory	WK15	HEU	72.5
	C-0037-B	CD8	Memory	WK15	HEU	42.6842
	C-0037-B	CD4	Naive	WK15	HEU	288.5
	C-0037-B	CD4	Naive	WK36	HEU	554.051
	C-0037-B	CD8	Naive	WK36	HEU	61
	C-0039-B	CD4	Memory	WK4	HEU	72.5
	C-0039-B	CD4	Naive	WK4	HEU	90.7368
	C-0039-B	CD8	Naive	WK4	HEU	326.926
	C-0039-B	CD4	Memory	WK15	HEU	62.15
	C-0039-B	CD8	Memory	WK15	HEU	128.091
	C-0039-B	CD4	Naive	WK15	HEU	398.846
	C-0039-B	CD8	Naive	WK15	HEU	460.493
	C-0039-B	CD4	Memory	WK36	HEU	59.7273
	C-0039-B	CD8	Memory	WK36	HEU	109.104
	C-0039-B	CD4	Naive	WK36	HEU	162.273
	C-0039-B	CD8	Naive	WK36	HEU	347.017
	C-0108-B	CD4	Memory	WK36	HEU	28.7297
	C-0108-B	CD8	Memory	WK36	HEU	66.6
	C-0108-B	CD4	Naive	WK36	HEU	71.7181
	C-0108-B	CD8	Naive	WK36	HEU	374.439
	C-0108-B	CD4	Memory	BTH	HEU	53.1231
	C-0108-B	CD8	Memory	BTH	HEU	69.9969
	C-0108-B	CD4	Naive	BTH	HEU	177.763
	C-0108-B	CD8	Naive	BTH	HEU	207.661
	C-0108-B	CD4	Memory	WK4	HEU	43.6136
	C-0108-B	CD8	Memory	WK4	HEU	26.8868
	C-0108-B	CD4	Naive	WK4	HEU	114.181
	C-0108-B	CD8	Naive	WK4	HEU	189.857
	C-0108-B	CD4	Memory	WK15	HEU	97.0462
	C-0108-B	CD8	Memory	WK15	HEU	47.8573
	C-0108-B	CD4	Naive	WK15	HEU	85.1053
	C-0108-B	CD8	Naive	WK15	HEU	262.281
	C-0037-B	CD4	Memory	BTH	HEU	167.49
	C-0037-B	CD8	Memory	BTH	HEU	55.2235
	C-0037-B	CD4	Naive	BTH	HEU	137.733
	C-0037-B	CD8	Naive	BTH	HEU	237.94
	C-0019-B	CD4	Naive	WK36	HEU	83.5179
	C-0019-B	CD4	Naive	WK4	HEU	128.5
	C-0020-B	CD4	Naive	WK4	HEU	242.5
	C-0020-B	CD8	Naive	WK4	HEU	98.5
	C-0024-B	CD8	Memory	WK36	HEU	32.9804
	C-0024-B	CD4	Naive	WK36	HEU	72.377
	C-0024-B	CD8	Naive	WK36	HEU	113
	C-0019-B	CD8	Memory	BTH	HEU	56.8333
	C-0019-B	CD4	Naive	BTH	HEU	80.3333
	C-0019-B	CD8	Naive	BTH	HEU	79.8571
	C-0020-B	CD8	Memory	BTH	HEU	56.8333
	C-0020-B	CD4	Naive	BTH	HEU	119.8
	C-0020-B	CD8	Naive	BTH	HEU	67.8462
	C-0020-B	CD4	Naive	WK15	HEU	164.714
	C-0020-B	CD8	Naive	WK15	HEU	181
	C-0020-B	CD4	Naive	WK36	HEU	85
	C-0020-B	CD8	Naive	WK36	HEU	288.5
	C-0024-B	CD4	Naive	WK15	HEU	221
	C-0024-B	CD8	Naive	WK15	HEU	98.5
	C-0024-B	CD4	Naive	WK4	HEU	85
	C-0019-B	CD4	Memory	WK15	HEU	85
	C-0019-B	CD8	Naive	WK15	HEU	162.5
	C-0050-B	CD4	Memory	WK4	HEU	40.6696
	C-0050-B	CD8	Memory	WK4	HEU	35.7971
	C-0050-B	CD4	Naive	WK4	HEU	255.265
	C-0050-B	CD8	Naive	WK4	HEU	67.8846
	C-0054-B	CD4	Memory	WK15	HEU	159.528
	C-0054-B	CD8	Memory	WK15	HEU	61.625
	C-0054-B	CD4	Naive	WK15	HEU	191.005
	C-0054-B	CD8	Naive	WK15	HEU	396.663
	C-0052-B	CD4	Memory	WK4	HEU	217.439
	C-0052-B	CD8	Memory	WK4	HEU	57.8258
	C-0052-B	CD4	Naive	WK4	HEU	281.813
	C-0052-B	CD8	Naive	WK4	HEU	518.507
	C-0052-B	CD4	Memory	WK36	HEU	76.1642
	C-0052-B	CD8	Memory	WK36	HEU	134.561
	C-0052-B	CD4	Naive	WK36	HEU	262.863
	C-0052-B	CD8	Naive	WK36	HEU	115.187
	C-0054-B	CD4	Memory	WK4	HEU	28.7581
	C-0054-B	CD8	Memory	WK4	HEU	41.1176
	C-0054-B	CD4	Naive	WK4	HEU	2296.05
	C-0054-B	CD8	Naive	WK4	HEU	127.679
	C-0050-B	CD4	Memory	WK36	HEU	26.9048
	C-0050-B	CD8	Memory	WK36	HEU	30.9844
	C-0050-B	CD4	Naive	WK36	HEU	152.667
	C-0050-B	CD8	Naive	WK36	HEU	21.7805
	C-0050-B	CD4	Memory	WK15	HEU	61.0879
	C-0050-B	CD8	Memory	WK15	HEU	71.9062
	C-0050-B	CD4	Naive	WK15	HEU	228.421
	C-0050-B	CD8	Naive	WK15	HEU	311.354
	C-0054-B	CD4	Memory	BTH	HEU	40.7712
	C-0054-B	CD8	Memory	BTH	HEU	25.8469
	C-0054-B	CD4	Naive	BTH	HEU	177.177
	C-0054-B	CD8	Naive	BTH	HEU	298.216
	C-0052-B	CD4	Memory	BTH	HEU	44.9432
	C-0052-B	CD8	Memory	BTH	HEU	101.702
	C-0052-B	CD4	Naive	BTH	HEU	127.507
	C-0052-B	CD8	Naive	BTH	HEU	303.237
	C-0054-B	CD4	Memory	WK36	HEU	108.27
	C-0054-B	CD8	Memory	WK36	HEU	181.834
	C-0054-B	CD4	Naive	WK36	HEU	124.831
	C-0054-B	CD8	Naive	WK36	HEU	431.668
	C-0052-B	CD4	Memory	WK15	HEU	73.1288
	C-0052-B	CD8	Memory	WK15	HEU	63.9474
	C-0052-B	CD4	Naive	WK15	HEU	290.278
	C-0052-B	CD8	Naive	WK15	HEU	217.141
	C-0050-B	CD4	Memory	BTH	HEU	87.0645
	C-0050-B	CD8	Memory	BTH	HEU	42.0775
	C-0050-B	CD4	Naive	BTH	HEU	93.732
	C-0050-B	CD8	Naive	BTH	HEU	129.424
	C-0041-B	CD4	Memory	WK36	HEU	514.727
	C-0041-B	CD8	Memory	WK36	HEU	251.844
	C-0041-B	CD4	Naive	WK36	HEU	537.358
	C-0041-B	CD8	Naive	WK36	HEU	163.105
	C-0045-B	CD4	Memory	BTH	HEU	59.7731
	C-0045-B	CD8	Memory	BTH	HEU	68.7978
	C-0045-B	CD4	Naive	BTH	HEU	105.928
	C-0045-B	CD8	Naive	BTH	HEU	247.406
	C-0046-B	CD4	Memory	WK4	HEU	62.1333
	C-0046-B	CD8	Memory	WK4	HEU	71.5102
	C-0046-B	CD4	Naive	WK4	HEU	168.637
	C-0046-B	CD8	Naive	WK4	HEU	205.624
	C-0045-B	CD4	Memory	WK36	HEU	55.5345
	C-0045-B	CD8	Memory	WK36	HEU	81.8125
	C-0045-B	CD4	Naive	WK36	HEU	176.913
	C-0045-B	CD8	Naive	WK36	HEU	112.399
	C-0046-B	CD4	Memory	BTH	HEU	54.1259
	C-0046-B	CD8	Memory	BTH	HEU	119.296
	C-0046-B	CD4	Naive	BTH	HEU	331.802
	C-0046-B	CD8	Naive	BTH	HEU	188.82
	C-0041-B	CD4	Memory	WK4	HEU	249.016
	C-0041-B	CD8	Memory	WK4	HEU	145.488
	C-0041-B	CD4	Naive	WK4	HEU	813.532
	C-0041-B	CD8	Naive	WK4	HEU	448.314
	C-0041-B	CD4	Memory	WK15	HEU	156.9
	C-0041-B	CD8	Memory	WK15	HEU	127.171
	C-0041-B	CD4	Naive	WK15	HEU	409.319
	C-0041-B	CD8	Naive	WK15	HEU	320.615
	C-0041-B	CD4	Memory	BTH	HEU	114.501
	C-0041-B	CD8	Memory	BTH	HEU	159.895
	C-0041-B	CD4	Naive	BTH	HEU	238.699
	C-0041-B	CD8	Naive	BTH	HEU	246.621
	C-0045-B	CD4	Memory	WK15	HEU	1343.2
	C-0045-B	CD8	Memory	WK15	HEU	143.811
	C-0045-B	CD4	Naive	WK15	HEU	412.192
	C-0045-B	CD8	Naive	WK15	HEU	550.262
	C-0046-B	CD4	Memory	WK15	HEU	234.559
	C-0046-B	CD8	Memory	WK15	HEU	154.597
	C-0046-B	CD4	Naive	WK15	HEU	576.751
	C-0046-B	CD8	Naive	WK15	HEU	773.611
	C-0046-B	CD4	Memory	WK36	HEU	243.37
	C-0046-B	CD8	Memory	WK36	HEU	140.866
	C-0046-B	CD4	Naive	WK36	HEU	303.464
	C-0046-B	CD8	Naive	WK36	HEU	960.285
	C-0045-B	CD4	Memory	CB	HEU	48.6637
	C-0045-B	CD8	Memory	CB	HEU	118.231
	C-0045-B	CD4	Naive	CB	HEU	137.974
	C-0045-B	CD8	Naive	CB	HEU	344.062
	C-0045-B	CD4	Memory	WK4	HEU	45.1375
	C-0045-B	CD8	Memory	WK4	HEU	70.8287
	C-0045-B	CD4	Naive	WK4	HEU	159.779
	C-0045-B	CD8	Naive	WK4	HEU	127.368
	C-0077-B	CD4	Memory	WK15	HEU	137.956
	C-0077-B	CD8	Memory	WK15	HEU	212.995
	C-0077-B	CD4	Naive	WK15	HEU	244.713
	C-0077-B	CD8	Naive	WK15	HEU	201.805
	C-0077-B	CD4	Memory	WK4	HEU	196.168
	C-0077-B	CD8	Memory	WK4	HEU	135.579
	C-0077-B	CD4	Naive	WK4	HEU	255.017
	C-0077-B	CD8	Naive	WK4	HEU	349.894
	C-0077-B	CD4	Memory	BTH	HEU	131.614
	C-0077-B	CD4	Naive	BTH	HEU	304.451
	C-0077-B	CD8	Naive	BTH	HEU	196.772
	C-0077-B	CD4	Memory	WK36	HEU	146.117
	C-0077-B	CD8	Memory	WK36	HEU	375.534
	C-0077-B	CD4	Naive	WK36	HEU	533.736
	C-0077-B	CD8	Naive	WK36	HEU	145.913
	C-0058-B	CD4	Memory	WK4	HEU	131.204
	C-0058-B	CD8	Memory	WK4	HEU	91.7071
	C-0058-B	CD4	Naive	WK4	HEU	583.166
	C-0058-B	CD8	Naive	WK4	HEU	366.985
	C-0058-B	CD4	Memory	WK36	HEU	148.841
	C-0058-B	CD8	Memory	WK36	HEU	118.622
	C-0058-B	CD4	Naive	WK36	HEU	364.709
	C-0058-B	CD8	Naive	WK36	HEU	205.878
	C-0058-B	CD4	Memory	BTH	HEU	177.323
	C-0058-B	CD8	Memory	BTH	HEU	153.737
	C-0058-B	CD4	Naive	BTH	HEU	245.116
	C-0058-B	CD8	Naive	BTH	HEU	246.417
	C-0065-B	CD4	Memory	WK4	HEU	191.154
	C-0065-B	CD8	Memory	WK4	HEU	170.366
	C-0065-B	CD4	Naive	WK4	HEU	335.587
	C-0065-B	CD8	Naive	WK4	HEU	447.305
	C-0065-B	CD4	Memory	BTH	HEU	154.553
	C-0065-B	CD8	Memory	BTH	HEU	130.701
	C-0065-B	CD4	Naive	BTH	HEU	349.449
	C-0065-B	CD8	Naive	BTH	HEU	363.631
	C-0065-B	CD4	Memory	WK15	HEU	134.443
	C-0065-B	CD8	Memory	WK15	HEU	342.248
	C-0065-B	CD4	Naive	WK15	HEU	217.089
	C-0065-B	CD8	Naive	WK15	HEU	249.628
	C-0065-B	CD4	Memory	WK36	HEU	145.989
	C-0065-B	CD8	Memory	WK36	HEU	156.009
	C-0065-B	CD4	Naive	WK36	HEU	150.649
	C-0065-B	CD8	Naive	WK36	HEU	552.921
	C-0077-B	CD4	Memory	CB	HEU	126.014
	C-0077-B	CD8	Memory	CB	HEU	115.657
	C-0077-B	CD4	Naive	CB	HEU	300.294
	C-0077-B	CD8	Naive	CB	HEU	267.492
	C-0105-B	CD4	Memory	BTH	HEU	578.398
	C-0105-B	CD8	Memory	BTH	HEU	481.109
	C-0105-B	CD4	Naive	BTH	HEU	679.884
	C-0105-B	CD8	Naive	BTH	HEU	703.248
	C-0360-B	CD4	Memory	WK15	HUU	97.364
	C-0360-B	CD8	Memory	WK15	HUU	94.8886
	C-0360-B	CD4	Naive	WK15	HUU	326.576
	C-0360-B	CD8	Naive	WK15	HUU	246.663
	C-0328-B	CD4	Memory	WK36	HUU	138.693
	C-0328-B	CD8	Memory	WK36	HUU	115.969
	C-0328-B	CD4	Naive	WK36	HUU	340.453
	C-0328-B	CD8	Naive	WK36	HUU	303.59
	C-0403-B	CD4	Memory	WK36	HEU	148.141
	C-0403-B	CD8	Memory	WK36	HEU	102.682
	C-0403-B	CD4	Naive	WK36	HEU	339.304
	C-0403-B	CD8	Naive	WK36	HEU	263.01
	C-0328-B	CD4	Memory	WK4	HUU	328.939
	C-0328-B	CD8	Memory	WK4	HUU	310.593
	C-0328-B	CD4	Naive	WK4	HUU	591.134
	C-0328-B	CD8	Naive	WK4	HUU	681.452
	C-0402-B	CD4	Memory	WK15	HEU	278.84
	C-0402-B	CD8	Memory	WK15	HEU	324.345
	C-0402-B	CD4	Naive	WK15	HEU	426.971
	C-0402-B	CD8	Naive	WK15	HEU	382.866
	C-0105-B	CD4	Memory	WK36	HEU	429.627
	C-0105-B	CD8	Memory	WK36	HEU	343.009
	C-0105-B	CD4	Naive	WK36	HEU	315.807
	C-0105-B	CD8	Naive	WK36	HEU	623.356
	C-0402-B	CD4	Memory	WK36	HEU	254.248
	C-0402-B	CD8	Memory	WK36	HEU	180.431
	C-0402-B	CD4	Naive	WK36	HEU	396.171
	C-0402-B	CD8	Naive	WK36	HEU	562.54
	C-0328-B	CD4	Memory	WK15	HUU	257.351
	C-0328-B	CD8	Memory	WK15	HUU	221.016
	C-0328-B	CD4	Naive	WK15	HUU	402.497
	C-0328-B	CD8	Naive	WK15	HUU	506.549
	C-0403-B	CD4	Memory	WK4	HEU	298.011
	C-0105-B	CD4	Memory	WK15	HEU	93.1385
	C-0105-B	CD8	Memory	WK15	HEU	421.835
	C-0105-B	CD4	Naive	WK15	HEU	127.268
	C-0105-B	CD8	Naive	WK15	HEU	586.229
	C-0403-B	CD4	Memory	WK15	HEU	128.354
	C-0403-B	CD8	Memory	WK15	HEU	835.333
	C-0403-B	CD4	Naive	WK15	HEU	326.145
	C-0403-B	CD8	Naive	WK15	HEU	175.625
	C-0108-B	CD4	Memory	WK36	HEU	133.327
	C-0108-B	CD8	Memory	WK36	HEU	199.326
	C-0108-B	CD4	Naive	WK36	HEU	443.169
	C-0108-B	CD8	Naive	WK36	HEU	190.425
	C-0331-B	CD4	Memory	WK15	HUU	194.941
	C-0331-B	CD8	Memory	WK15	HUU	120.727
	C-0331-B	CD4	Naive	WK15	HUU	430.998
	C-0331-B	CD8	Naive	WK15	HUU	310.764
	C-0331-B	CD4	Memory	WK4	HUU	202.566
	C-0331-B	CD8	Memory	WK4	HUU	96.05
	C-0331-B	CD4	Naive	WK4	HUU	191.06
	C-0331-B	CD8	Naive	WK4	HUU	141.287
	C-0339-B	CD4	Memory	WK4	HUU	239.136
	C-0339-B	CD8	Memory	WK4	HUU	132.194
	C-0339-B	CD4	Naive	WK4	HUU	174.013
	C-0339-B	CD8	Naive	WK4	HUU	266.685
	C-0339-B	CD4	Memory	BTH	HUU	821.116
	C-0339-B	CD8	Memory	BTH	HUU	1303.3
	C-0339-B	CD4	Naive	BTH	HUU	754.958
	C-0339-B	CD8	Naive	BTH	HUU	396.632
	C-0331-B	CD4	Memory	WK36	HUU	475.867
	C-0331-B	CD8	Memory	WK36	HUU	605.503
	C-0331-B	CD4	Naive	WK36	HUU	873.368
	C-0331-B	CD8	Naive	WK36	HUU	844.112
	C-0108-B	CD4	Memory	WK4	HEU	712.237
	C-0108-B	CD8	Memory	WK4	HEU	297.039
	C-0108-B	CD4	Naive	WK4	HEU	200.5
	C-0108-B	CD8	Naive	WK4	HEU	723.833
	C-0339-B	CD4	Memory	WK36	HUU	614.312
	C-0339-B	CD8	Memory	WK36	HUU	375.252
	C-0339-B	CD4	Naive	WK36	HUU	650.755
	C-0339-B	CD8	Naive	WK36	HUU	828.053
	C-0331-B	CD4	Memory	BTH	HUU	493.975
	C-0331-B	CD8	Memory	BTH	HUU	358.055
	C-0331-B	CD4	Naive	BTH	HUU	808.642
	C-0331-B	CD8	Naive	BTH	HUU	802.846
	C-0108-B	CD4	Memory	WK15	HEU	466.257
	C-0108-B	CD8	Memory	WK15	HEU	430.375
	C-0108-B	CD4	Naive	WK15	HEU	706.344
	C-0108-B	CD8	Naive	WK15	HEU	895.325
	C-0339-B	CD4	Memory	WK15	HUU	403.236
	C-0339-B	CD8	Memory	WK15	HUU	195.296
	C-0339-B	CD4	Naive	WK15	HUU	756.51
	C-0339-B	CD8	Naive	WK15	HUU	290.666
	C-0108-B	CD4	Memory	BTH	HEU	71.24
	C-0108-B	CD8	Memory	BTH	HEU	223.541
	C-0108-B	CD4	Naive	BTH	HEU	181.556
	C-0108-B	CD8	Naive	BTH	HEU	446.123
	C-0099-B	CD4	Memory	BTH	HEU	235.072
	C-0099-B	CD8	Memory	BTH	HEU	87.9593
	C-0099-B	CD4	Naive	BTH	HEU	343.629
	C-0099-B	CD8	Naive	BTH	HEU	287.389
	C-0099-B	CD4	Memory	WK4	HEU	68.0227
	C-0099-B	CD8	Memory	WK4	HEU	75.908
	C-0099-B	CD4	Naive	WK4	HEU	90.1443
	C-0099-B	CD8	Naive	WK4	HEU	354.714
	C-0104-B	CD4	Memory	BTH	HEU	92.4386
	C-0104-B	CD8	Memory	BTH	HEU	82.2865
	C-0104-B	CD4	Naive	BTH	HEU	183.967
	C-0104-B	CD8	Naive	BTH	HEU	150.062
	C-0104-B	CD4	Memory	WK15	HEU	163.006
	C-0104-B	CD8	Memory	WK15	HEU	110.138
	C-0104-B	CD4	Naive	WK15	HEU	324.882
	C-0104-B	CD8	Naive	WK15	HEU	189.626
	C-0411-B	CD4	Memory	WK4	HEU	481.07
	C-0411-B	CD8	Memory	WK4	HEU	1613.83
	C-0411-B	CD4	Naive	WK4	HEU	467.272
	C-0411-B	CD8	Naive	WK4	HEU	784.294
	C-0099-B	CD4	Memory	WK15	HEU	1585.67
	C-0099-B	CD8	Memory	WK15	HEU	271.4
	C-0099-B	CD4	Naive	WK15	HEU	806.5
	C-0099-B	CD8	Naive	WK15	HEU	372.522
	C-0411-B	CD4	Memory	WK15	HEU	1280.8
	C-0411-B	CD8	Memory	WK15	HEU	571.163
	C-0411-B	CD4	Naive	WK15	HEU	577.822
	C-0411-B	CD8	Naive	WK15	HEU	394.481
	C-0099-B	CD4	Memory	WK36	HEU	682.075
	C-0099-B	CD8	Memory	WK36	HEU	395.565
	C-0099-B	CD4	Naive	WK36	HEU	517.526
	C-0099-B	CD8	Naive	WK36	HEU	355.767
	C-0104-B	CD4	Memory	WK36	HEU	1024.35
	C-0104-B	CD8	Memory	WK36	HEU	421.82
	C-0104-B	CD4	Naive	WK36	HEU	740.362
	C-0104-B	CD8	Naive	WK36	HEU	367.19
	C-0104-B	CD4	Memory	WK4	HEU	1103.02
	C-0104-B	CD8	Memory	WK4	HEU	492.205
	C-0104-B	CD4	Naive	WK4	HEU	729.921
	C-0411-B	CD4	Memory	WK36	HEU	1569.83
	C-0411-B	CD8	Memory	WK36	HEU	88.5177
	C-0411-B	CD4	Naive	WK36	HEU	753.544
	C-0411-B	CD8	Naive	WK36	HEU	428.602
	C-0341-B	CD4	Memory	BTH	HUU	34.4275
	C-0341-B	CD8	Memory	BTH	HUU	92.3274
	C-0341-B	CD4	Naive	BTH	HUU	117.771
	C-0341-B	CD8	Naive	BTH	HUU	107.316
	C-0418-B	CD4	Memory	WK4	HEU	78.6236
	C-0418-B	CD8	Memory	WK4	HEU	74.3308
	C-0418-B	CD4	Naive	WK4	HEU	177.799
	C-0418-B	CD8	Naive	WK4	HEU	394.338
	C-0418-B	CD4	Memory	BTH	HEU	113.569
	C-0418-B	CD8	Memory	BTH	HEU	228.248
	C-0418-B	CD4	Naive	BTH	HEU	177.632
	C-0418-B	CD8	Naive	BTH	HEU	412.886
	C-0109-B	CD4	Memory	WK4	HEU	65.4342
	C-0109-B	CD8	Memory	WK4	HEU	254.623
	C-0109-B	CD4	Naive	WK4	HEU	297.737
	C-0109-B	CD8	Naive	WK4	HEU	780.704
	C-0109-B	CD4	Memory	WK36	HEU	151.72
	C-0109-B	CD8	Memory	WK36	HEU	95.916
	C-0109-B	CD4	Naive	WK36	HEU	183.311
	C-0109-B	CD8	Naive	WK36	HEU	203.299
	C-0418-B	CD4	Memory	WK36	HEU	64.8134
	C-0418-B	CD8	Memory	WK36	HEU	57.6763
	C-0418-B	CD4	Naive	WK36	HEU	310.817
	C-0418-B	CD8	Naive	WK36	HEU	273.22
	C-0109-B	CD4	Memory	BTH	HEU	70.9699
	C-0109-B	CD8	Memory	BTH	HEU	67.0244
	C-0109-B	CD4	Naive	BTH	HEU	201.423
	C-0109-B	CD8	Naive	BTH	HEU	215.873
	C-0109-B	CD4	Memory	WK15	HEU	63.8681
	C-0109-B	CD8	Memory	WK15	HEU	63.157
	C-0109-B	CD4	Naive	WK15	HEU	307.653
	C-0109-B	CD8	Naive	WK15	HEU	73.9936
	C-0341-B	CD4	Memory	WK4	HUU	135.527
	C-0341-B	CD8	Memory	WK4	HUU	66.0478
	C-0341-B	CD4	Naive	WK4	HUU	561.773
	C-0341-B	CD8	Naive	WK4	HUU	420.675
	C-0418-B	CD4	Memory	WK15	HEU	85.1576
	C-0418-B	CD8	Memory	WK15	HEU	55.5817
	C-0418-B	CD4	Naive	WK15	HEU	208.423
	C-0418-B	CD8	Naive	WK15	HEU	92.2321
	C-0341-B	CD4	Memory	WK15	HUU	81.1026
	C-0341-B	CD8	Memory	WK15	HUU	120.16
	C-0341-B	CD4	Naive	WK15	HUU	148.964
	C-0341-B	CD8	Naive	WK15	HUU	123.891
	C-0341-B	CD4	Memory	WK36	HUU	78.0995
	C-0341-B	CD8	Memory	WK36	HUU	107.993
	C-0341-B	CD4	Naive	WK36	HUU	322.624
	C-0341-B	CD8	Naive	WK36	HUU	202.554
	C-0415-B	CD4	Memory	BTH	HEU	63.0825
	C-0415-B	CD8	Memory	BTH	HEU	81.7028
	C-0415-B	CD4	Naive	BTH	HEU	362.268
	C-0415-B	CD8	Naive	BTH	HEU	512.245
	C-0415-B	CD4	Memory	WK36	HEU	169.268
	C-0415-B	CD8	Memory	WK36	HEU	209.833
	C-0415-B	CD4	Naive	WK36	HEU	397.62
	C-0415-B	CD8	Naive	WK36	HEU	241.585
	C-0114-B	CD8	Memory	WK4	HEU	66.0357
	C-0114-B	CD8	Memory	WK36	HEU	155.282
	C-0114-B	CD4	Naive	WK36	HEU	67.4286
	C-0114-B	CD8	Naive	WK36	HEU	485.323
	C-0342-B	CD4	Memory	WK36	HUU	46.9767
	C-0342-B	CD8	Memory	WK36	HUU	131.496
	C-0342-B	CD4	Naive	WK36	HUU	157.722
	C-0342-B	CD8	Naive	WK36	HUU	313.415
	C-0415-B	CD4	Memory	WK15	HEU	120.57
	C-0415-B	CD8	Memory	WK15	HEU	88.4245
	C-0415-B	CD4	Naive	WK15	HEU	248.012
	C-0415-B	CD8	Naive	WK15	HEU	327.058
	C-0342-B	CD4	Memory	BTH	HUU	109.278
	C-0342-B	CD8	Memory	BTH	HUU	131.799
	C-0342-B	CD4	Naive	BTH	HUU	357.108
	C-0342-B	CD8	Naive	BTH	HUU	781.903
	C-0415-B	CD4	Memory	WK4	HEU	80.5744
	C-0415-B	CD8	Memory	WK4	HEU	74
	C-0415-B	CD4	Naive	WK4	HEU	414.945
	C-0415-B	CD8	Naive	WK4	HEU	191.668
	C-0114-B	CD4	Memory	WK15	HEU	167.115
	C-0114-B	CD8	Memory	WK15	HEU	63.9556
	C-0114-B	CD4	Naive	WK15	HEU	364.691
	C-0114-B	CD8	Naive	WK15	HEU	150.31
	C-0342-B	CD4	Memory	WK4	HUU	193.979
	C-0342-B	CD8	Memory	WK4	HUU	32.3696
	C-0342-B	CD4	Naive	WK4	HUU	832.638
	C-0342-B	CD8	Naive	WK4	HUU	821.952
	C-0342-B	CD4	Memory	WK15	HUU	111.37
	C-0342-B	CD8	Memory	WK15	HUU	26.2381
	C-0342-B	CD4	Naive	WK15	HUU	181.887
	C-0342-B	CD8	Naive	WK15	HUU	54.1111
	C-0114-B	CD4	Memory	BTH	HEU	126.984
	C-0114-B	CD8	Memory	BTH	HEU	208.108
	C-0114-B	CD4	Naive	BTH	HEU	80.913
	C-0114-B	CD8	Naive	BTH	HEU	172.363
	C-0420-B	CD4	Memory	WK4	HEU	126.2
	C-0420-B	CD8	Memory	WK4	HEU	51.6909
	C-0420-B	CD4	Naive	WK4	HEU	326.348
	C-0420-B	CD8	Naive	WK4	HEU	430.747
	C-0124-B	CD4	Memory	WK36	HEU	50.6989
	C-0124-B	CD8	Memory	WK36	HEU	23.7885
	C-0124-B	CD4	Naive	WK36	HEU	47.7561
	C-0124-B	CD8	Naive	WK36	HEU	243.184
	C-0355-B	CD4	Memory	WK36	HUU	47.7679
	C-0355-B	CD8	Memory	WK36	HUU	390.248
	C-0355-B	CD4	Naive	WK36	HUU	416.312
	C-0355-B	CD8	Naive	WK36	HUU	271.07
	C-0420-B	CD4	Memory	WK15	HEU	259.194
	C-0420-B	CD8	Memory	WK15	HEU	65.825
	C-0420-B	CD4	Naive	WK15	HEU	1946.34
	C-0420-B	CD8	Naive	WK15	HEU	100.891
	C-0124-B	CD4	Memory	BTH	HEU	56.1375
	C-0124-B	CD8	Memory	BTH	HEU	96.05
	C-0124-B	CD4	Naive	BTH	HEU	557.318
	C-0124-B	CD8	Naive	BTH	HEU	104.244
	C-0124-B	CD4	Memory	WK36	HEU	63.3333
	C-0124-B	CD8	Memory	WK36	HEU	104.293
	C-0124-B	CD4	Naive	WK36	HEU	397.37
	C-0124-B	CD8	Naive	WK36	HEU	267.373
	C-0355-B	CD4	Memory	WK15	HUU	79.76
	C-0355-B	CD8	Memory	WK15	HUU	107.754
	C-0355-B	CD4	Naive	WK15	HUU	1113.2
	C-0355-B	CD8	Naive	WK15	HUU	262.571
	C-0355-B	CD4	Memory	WK4	HUU	571.283
	C-0355-B	CD8	Memory	WK4	HUU	154.607
	C-0355-B	CD4	Naive	WK4	HUU	317.322
	C-0355-B	CD8	Naive	WK4	HUU	362.625
	C-0420-B	CD4	Memory	WK36	HEU	171.059
	C-0420-B	CD8	Memory	WK36	HEU	86.0621
	C-0420-B	CD4	Naive	WK36	HEU	387.59
	C-0420-B	CD8	Naive	WK36	HEU	1059.68
	C-0420-B	CD4	Memory	BTH	HEU	165.089
	C-0420-B	CD8	Memory	BTH	HEU	61.4682
	C-0420-B	CD4	Naive	BTH	HEU	608.389
	C-0420-B	CD8	Naive	BTH	HEU	641.955
	C-0124-B	CD4	Memory	WK4	HEU	25.875
	C-0124-B	CD8	Memory	WK4	HEU	81.7805
	C-0124-B	CD4	Naive	WK4	HEU	76.6047
	C-0124-B	CD8	Naive	WK4	HEU	243.637
	C-0421-B	CD4	Memory	WK36	HEU	76.4115
	C-0421-B	CD8	Memory	WK36	HEU	274.113
	C-0421-B	CD4	Naive	WK36	HEU	370
	C-0421-B	CD8	Naive	WK36	HEU	520.29
	C-0138-B	CD4	Memory	WK36	HEU	48.5841
	C-0138-B	CD8	Memory	WK36	HEU	49.1053
	C-0138-B	CD4	Naive	WK36	HEU	220.176
	C-0138-B	CD8	Naive	WK36	HEU	695.86
	C-0138-B	CD4	Memory	CB	HEU	49.9756
	C-0138-B	CD8	Memory	CB	HEU	73.0865
	C-0138-B	CD4	Naive	CB	HEU	286.034
	C-0138-B	CD8	Naive	CB	HEU	440.541
	C-0421-B	CD4	Memory	BTH	HEU	134.588
	C-0421-B	CD8	Memory	BTH	HEU	59.0625
	C-0421-B	CD4	Naive	BTH	HEU	232.76
	C-0421-B	CD8	Naive	BTH	HEU	565.786
	C-0362-B	CD4	Memory	WK36	HUU	30.7872
	C-0362-B	CD8	Memory	WK36	HUU	644.293
	C-0362-B	CD4	Naive	WK36	HUU	273.393
	C-0362-B	CD8	Naive	WK36	HUU	199.722
	C-0421-B	CD4	Memory	WK4	HEU	267.439
	C-0421-B	CD8	Memory	WK4	HEU	173.738
	C-0421-B	CD4	Naive	WK4	HEU	773.073
	C-0421-B	CD8	Naive	WK4	HEU	603.102
	C-0138-B	CD4	Memory	BTH	HEU	248.017
	C-0138-B	CD8	Memory	BTH	HEU	130.103
	C-0138-B	CD4	Naive	BTH	HEU	784.816
	C-0138-B	CD8	Naive	BTH	HEU	165.369
	C-0362-B	CD4	Memory	WK15	HUU	216.101
	C-0362-B	CD8	Memory	WK15	HUU	67.6208
	C-0362-B	CD4	Naive	WK15	HUU	487.11
	C-0362-B	CD8	Naive	WK15	HUU	101.314
	C-0421-B	CD4	Memory	WK15	HEU	198.012
	C-0421-B	CD8	Memory	WK15	HEU	109.337
	C-0421-B	CD4	Naive	WK15	HEU	464.163
	C-0421-B	CD8	Naive	WK15	HEU	303.044
	C-0138-B	CD4	Memory	WK15	HEU	298.334
	C-0138-B	CD8	Memory	WK15	HEU	58.9633
	C-0138-B	CD8	Naive	WK15	HEU	380.561
	C-0362-B	CD4	Memory	WK4	HUU	875.979
	C-0362-B	CD8	Memory	WK4	HUU	200.222
	C-0362-B	CD4	Naive	WK4	HUU	444.025
	C-0362-B	CD8	Naive	WK4	HUU	303.349
	C-0138-B	CD4	Memory	WK4	HEU	412.362
	C-0138-B	CD8	Memory	WK4	HEU	114.086
	C-0138-B	CD4	Naive	WK4	HEU	188.967
	C-0138-B	CD8	Naive	WK4	HEU	242.25
	C-0362-B	CD4	Memory	BTH	HUU	73.8544
	C-0362-B	CD8	Memory	BTH	HUU	59.1743
	C-0362-B	CD4	Naive	BTH	HUU	500.493
	C-0362-B	CD8	Naive	BTH	HUU	755.555
	C-0377-B	CD4	Memory	WK4	HUU	206.225
	C-0377-B	CD8	Memory	WK4	HUU	1068.17
	C-0377-B	CD4	Naive	WK4	HUU	435.935
	C-0377-B	CD8	Naive	WK4	HUU	681.629
	C-0164-B	CD4	Memory	BTH	HEU	89.0103
	C-0164-B	CD4	Naive	BTH	HEU	660.221
	C-0164-B	CD4	Memory	WK15	HEU	202.486
	C-0164-B	CD8	Memory	WK15	HEU	192.722
	C-0164-B	CD4	Naive	WK15	HEU	440.785
	C-0164-B	CD8	Naive	WK15	HEU	662.615
	C-0377-B	CD4	Memory	WK15	HUU	276.392
	C-0377-B	CD8	Memory	WK15	HUU	183.029
	C-0377-B	CD4	Naive	WK15	HUU	384.592
	C-0377-B	CD8	Naive	WK15	HUU	1309
	C-0377-B	CD4	Memory	WK36	HUU	126.038
	C-0377-B	CD8	Memory	WK36	HUU	576.108
	C-0377-B	CD4	Naive	WK36	HUU	488.003
	C-0377-B	CD8	Naive	WK36	HUU	525.029
	C-0371-B	CD4	Memory	WK36	HUU	522.498
	C-0371-B	CD8	Memory	WK36	HUU	398.94
	C-0371-B	CD4	Naive	WK36	HUU	995.134
	C-0371-B	CD8	Naive	WK36	HUU	1293.98
	C-0377-B	CD4	Memory	BTH	HUU	630.737
	C-0377-B	CD8	Memory	BTH	HUU	391.031
	C-0377-B	CD4	Naive	BTH	HUU	1860.88
	C-0377-B	CD8	Naive	BTH	HUU	433.362
	C-0164-B	CD4	Memory	WK36	HEU	947.077
	C-0164-B	CD8	Memory	WK36	HEU	336.093
	C-0371-B	CD4	Memory	WK15	HUU	795.06
	C-0371-B	CD8	Memory	WK15	HUU	436.861
	C-0371-B	CD4	Naive	WK15	HUU	1544.31
	C-0371-B	CD8	Naive	WK15	HUU	578.713
	C-0371-B	CD4	Memory	WK4	HUU	630.652
	C-0371-B	CD8	Memory	WK4	HUU	364.692
	C-0371-B	CD4	Naive	WK4	HUU	1743.97
	C-0371-B	CD8	Naive	WK4	HUU	818.482
	C-0164-B	CD4	Memory	WK4	HEU	861.659
	C-0164-B	CD8	Memory	WK4	HEU	355.989
	C-0164-B	CD4	Naive	WK4	HEU	1349.88
	C-0164-B	CD8	Naive	WK4	HEU	654.973
	C-0371-B	CD4	Memory	BTH	HUU	348.678
	C-0371-B	CD8	Memory	BTH	HUU	580.018
	C-0371-B	CD4	Naive	BTH	HUU	347.389
	C-0371-B	CD8	Naive	BTH	HUU	507.306
	C-0877	CD4	Memory	CB	HUU	175.694
	C-0877	CD8	Memory	CB	HUU	146.074
	C-0877	CD4	Naive	CB	HUU	505.009
	C-0877	CD8	Naive	CB	HUU	761.63
	C-0157-B	CD4	Memory	WK4	HEU	227.344
	C-0157-B	CD8	Memory	WK4	HEU	529.851
	C-0157-B	CD4	Naive	WK4	HEU	497.27
	C-0157-B	CD8	Naive	WK4	HEU	534.181
	C-0157-B	CD4	Memory	WK36	HEU	63.7355
	C-0157-B	CD8	Memory	WK36	HEU	131.626
	C-0157-B	CD4	Memory	BTH	HEU	135.024
	C-0157-B	CD8	Memory	BTH	HEU	74.4833
	C-0157-B	CD4	Naive	BTH	HEU	324.873
	C-0157-B	CD8	Naive	BTH	HEU	337.347
	C-0151-B	CD4	Memory	WK36	HEU	156.296
	C-0151-B	CD8	Memory	WK36	HEU	307.636
	C-0151-B	CD4	Naive	WK36	HEU	487.093
	C-0388-B	CD4	Memory	CB	HUU	84.9459
	C-0388-B	CD8	Memory	CB	HUU	970.956
	C-0388-B	CD4	Naive	CB	HUU	496.628
	C-0388-B	CD8	Naive	CB	HUU	1779.36
	C-0384-B	CD4	Memory	WK36	HUU	410.925
	C-0384-B	CD8	Memory	WK36	HUU	349.087
	C-0384-B	CD4	Naive	WK36	HUU	832.152
	C-0384-B	CD8	Naive	WK36	HUU	794.043
	C-0388-B	CD4	Memory	BTH	HUU	488.692
	C-0388-B	CD8	Memory	BTH	HUU	322.06
	C-0388-B	CD4	Naive	BTH	HUU	1592.27
	C-0388-B	CD8	Naive	BTH	HUU	279.744
	C-0157-B	CD4	Memory	WK15	HEU	465.803
	C-0157-B	CD8	Memory	WK15	HEU	253.632
	C-0157-B	CD4	Naive	WK15	HEU	788.383
	C-0157-B	CD8	Naive	WK15	HEU	338.391
	C-0151-B	CD4	Naive	BTH	HEU	880.856
	C-0384-B	CD4	Memory	WK15	HUU	606.189
	C-0384-B	CD8	Memory	WK15	HUU	242.338
	C-0384-B	CD4	Naive	WK15	HUU	1444.75
	C-0384-B	CD8	Naive	WK15	HUU	701.535
	C-0384-B	CD4	Memory	WK4	HUU	740.398
	C-0384-B	CD8	Memory	WK4	HUU	289.487
	C-0384-B	CD8	Naive	WK4	HUU	592.936
	C-0151-B	CD4	Memory	WK15	HEU	244.328
	C-0151-B	CD8	Memory	WK15	HEU	358.842
	C-0151-B	CD4	Naive	WK15	HEU	398.414
	C-0151-B	CD8	Naive	WK15	HEU	1308.65
	C-0151-B	CD4	Memory	WK4	HEU	100.504
	C-0151-B	CD8	Memory	WK4	HEU	87.6056
	C-0151-B	CD4	Naive	WK4	HEU	524.44
	C-0151-B	CD8	Naive	WK4	HEU	887.249
	C-0130-B	CD4	Memory	WK4	HEU	130.128
	C-0130-B	CD8	Memory	WK4	HEU	400.522
	C-0130-B	CD4	Naive	WK4	HEU	518.96
	C-0130-B	CD8	Naive	WK4	HEU	354.417
	C-0430-B	CD4	Memory	WK36	HEU	125.649
	C-0430-B	CD8	Memory	WK36	HEU	141.919
	C-0430-B	CD4	Naive	WK36	HEU	326.315
	C-0430-B	CD8	Naive	WK36	HEU	546.45
	C-0130-B	CD4	Memory	BTH	HEU	106.986
	C-0130-B	CD8	Memory	BTH	HEU	66.061
	C-0130-B	CD4	Naive	BTH	HEU	381.911
	C-0363-B	CD4	Memory	WK15	HUU	422.123
	C-0363-B	CD8	Memory	WK15	HUU	232.621
	C-0363-B	CD4	Naive	WK15	HUU	558.111
	C-0363-B	CD8	Naive	WK15	HUU	602.269
	C-0130-B	CD4	Memory	WK15	HEU	260.081
	C-0130-B	CD8	Memory	WK15	HEU	142.079
	C-0130-B	CD4	Naive	WK15	HEU	885.302
	C-0130-B	CD8	Naive	WK15	HEU	292.259
	C-0130-B	CD4	Memory	WK36	HEU	311.421
	C-0130-B	CD8	Memory	WK36	HEU	229.203
	C-0130-B	CD4	Naive	WK36	HEU	520.702
	C-0130-B	CD8	Naive	WK36	HEU	234.325
	C-0430-B	CD4	Memory	WK15	HEU	322.572
	C-0430-B	CD8	Memory	WK15	HEU	146.104
	C-0430-B	CD4	Naive	WK15	HEU	574.385
	C-0430-B	CD8	Naive	WK15	HEU	308.692
	C-0363-B	CD4	Memory	WK36	HUU	365.255
	C-0363-B	CD8	Memory	WK36	HUU	151.705
	C-0363-B	CD4	Naive	WK36	HUU	1096.19
	C-0363-B	CD8	Naive	WK36	HUU	458.101
	C-0363-B	CD4	Memory	WK4	HUU	853.471
	C-0363-B	CD8	Memory	WK4	HUU	392.332
	C-0363-B	CD4	Naive	WK4	HUU	652.403
	C-0363-B	CD8	Naive	WK4	HUU	555.48
	C-0363-B	CD4	Memory	BTH	HUU	202.032
	C-0363-B	CD4	Naive	BTH	HUU	478.063
	C-0363-B	CD8	Naive	BTH	HUU	481.938
	C-0430-B	CD4	Memory	WK4	HEU	185.75
	C-0430-B	CD4	Naive	WK4	HEU	503.256
	C-0731-B	CD4	Memory	WK15	HUU	194.154
	C-0731-B	CD8	Memory	WK15	HUU	320.355
	C-0731-B	CD4	Naive	WK15	HUU	478.47
	C-0731-B	CD8	Naive	WK15	HUU	1482.36
	C-0731-B	CD4	Memory	BTH	HUU	224.41
	C-0731-B	CD8	Memory	BTH	HUU	371.454
	C-0731-B	CD4	Naive	BTH	HUU	618.185
	C-0731-B	CD8	Naive	BTH	HUU	411.543
	C-0731-B	CD4	Memory	WK36	HUU	148.404
	C-0731-B	CD8	Memory	WK36	HUU	110.147
	C-0731-B	CD4	Naive	WK36	HUU	455.683
	C-0731-B	CD8	Naive	WK36	HUU	1257.09
	C-0545-B	CD4	Memory	BTH	HEU	180.092
	C-0545-B	CD8	Memory	BTH	HEU	96.4104
	C-0545-B	CD4	Naive	BTH	HEU	350.258
	C-0545-B	CD8	Naive	BTH	HEU	651.661
	C-0545-B	CD4	Memory	WK15	HEU	88.0911
	C-0545-B	CD8	Memory	WK15	HEU	619.937
	C-0545-B	CD4	Naive	WK15	HEU	454.453
	C-0545-B	CD8	Naive	WK15	HEU	483.541
	C-0544-B	CD4	Memory	WK15	HEU	200.057
	C-0544-B	CD8	Memory	WK15	HEU	1827.6
	C-0544-B	CD4	Naive	WK15	HEU	499.931
	C-0544-B	CD8	Naive	WK15	HEU	605.128
	C-0545-B	CD4	Memory	WK36	HEU	472.095
	C-0545-B	CD8	Memory	WK36	HEU	385.122
	C-0545-B	CD4	Naive	WK36	HEU	797.655
	C-0545-B	CD8	Naive	WK36	HEU	2033.32
	C-0731-B	CD4	Memory	WK4	HUU	355.871
	C-0731-B	CD8	Memory	WK4	HUU	627.635
	C-0731-B	CD4	Naive	WK4	HUU	1940.88
	C-0544-B	CD4	Memory	WK36	HEU	621.673
	C-0544-B	CD8	Memory	WK36	HEU	419.567
	C-0544-B	CD4	Naive	WK36	HEU	2044.04
	C-0544-B	CD8	Naive	WK36	HEU	608.695
	C-0544-B	CD4	Memory	BTH	HEU	598.516
	C-0544-B	CD8	Memory	BTH	HEU	749.451
	C-0544-B	CD4	Naive	BTH	HEU	2135.37
	C-0544-B	CD8	Naive	BTH	HEU	721.653
	C-0545-B	CD8	Memory	WK4	HEU	567.844
	C-0545-B	CD4	Naive	WK4	HEU	2420.14
	C-0545-B	CD8	Naive	WK4	HEU	699.042
	C-0544-B	CD4	Memory	WK4	HEU	962.21
	C-0544-B	CD8	Memory	WK4	HEU	489.156
	C-0544-B	CD4	Naive	WK4	HEU	2259.17
	C-0544-B	CD8	Naive	WK4	HEU	753.108
	C-0397-B	CD4	Memory	WK4	HUU	149.411
	C-0397-B	CD8	Memory	WK4	HUU	102.145
	C-0397-B	CD4	Naive	WK4	HUU	355.843
	C-0397-B	CD8	Naive	WK4	HUU	510.277
	C-0506-B	CD4	Memory	WK4	HEU	832.778
	C-0506-B	CD8	Memory	WK4	HEU	151.275
	C-0506-B	CD4	Naive	WK4	HEU	389.998
	C-0506-B	CD8	Naive	WK4	HEU	260.791
	C-0388-B	CD4	Memory	WK4	HUU	176.174
	C-0388-B	CD8	Memory	WK4	HUU	143.27
	C-0388-B	CD4	Naive	WK4	HUU	390.785
	C-0388-B	CD8	Naive	WK4	HUU	539.527
	C-0506-B	CD4	Memory	BTH	HEU	132.293
	C-0506-B	CD8	Memory	BTH	HEU	162.25
	C-0506-B	CD4	Naive	BTH	HEU	3434.81
	C-0506-B	CD8	Naive	BTH	HEU	1182.44
	C-0397-B	CD4	Memory	BTH	HUU	173.281
	C-0397-B	CD8	Memory	BTH	HUU	191.721
	C-0397-B	CD4	Naive	BTH	HUU	667.49
	C-0397-B	CD8	Naive	BTH	HUU	1201.97
	C-0388-B	CD4	Memory	WK15	HUU	119.987
	C-0388-B	CD8	Memory	WK15	HUU	461.338
	C-0388-B	CD4	Naive	WK15	HUU	451.775
	C-0388-B	CD8	Naive	WK15	HUU	384.338
	C-0388-B	CD4	Memory	BTH	HUU	162.003
	C-0388-B	CD8	Memory	BTH	HUU	203.23
	C-0388-B	CD4	Naive	BTH	HUU	371.618
	C-0388-B	CD8	Naive	BTH	HUU	337.741
	C-0388-B	CD4	Memory	WK36	HUU	115.239
	C-0388-B	CD8	Memory	WK36	HUU	98.7978
	C-0388-B	CD4	Naive	WK36	HUU	704.918
	C-0388-B	CD8	Naive	WK36	HUU	445.427
	C-0397-B	CD4	Memory	WK15	HUU	143.819
	C-0397-B	CD8	Memory	WK15	HUU	49.6352
	C-0397-B	CD4	Naive	WK15	HUU	936.53
	C-0397-B	CD8	Naive	WK15	HUU	95.3563
	C-0506-B	CD4	Memory	WK15	HEU	74.4375
	C-0506-B	CD8	Memory	WK15	HEU	47.5122
	C-0506-B	CD4	Naive	WK15	HEU	504.476
	C-0506-B	CD8	Naive	WK15	HEU	125.008
	C-0506-B	CD4	Memory	WK36	HEU	101.645
	C-0506-B	CD8	Memory	WK36	HEU	62.2605
	C-0506-B	CD4	Naive	WK36	HEU	391.901
	C-0506-B	CD8	Naive	WK36	HEU	625.054
	C-0397-B	CD4	Memory	WK36	HUU	112.928
	C-0397-B	CD8	Memory	WK36	HUU	113.921
	C-0397-B	CD4	Naive	WK36	HUU	1406.94
	C-0397-B	CD8	Naive	WK36	HUU	447.888
	C-0561-B	CD4	Memory	WK36	HEU	63.5762
	C-0561-B	CD4	Naive	WK36	HEU	61.7562
	C-0561-B	CD8	Naive	WK36	HEU	256.847
	C-0732-B	CD4	Memory	BTH	HUU	618.139
	C-0732-B	CD8	Memory	BTH	HUU	146.561
	C-0732-B	CD4	Naive	BTH	HUU	578.362
	C-0732-B	CD8	Naive	BTH	HUU	380.894
	C-0573-B	CD4	Memory	WK4	HEU	386.409
	C-0573-B	CD8	Memory	WK4	HEU	308.695
	C-0573-B	CD4	Naive	WK4	HEU	503.452
	C-0573-B	CD8	Naive	WK4	HEU	470.872
	C-0561-B	CD4	Memory	WK15	HEU	355.562
	C-0561-B	CD8	Memory	WK15	HEU	226.748
	C-0561-B	CD4	Naive	WK15	HEU	727.115
	C-0561-B	CD8	Naive	WK15	HEU	771.329
	C-0573-B	CD4	Memory	WK36	HEU	289.521
	C-0573-B	CD8	Memory	WK36	HEU	246.778
	C-0573-B	CD4	Naive	WK36	HEU	184.015
	C-0573-B	CD8	Naive	WK36	HEU	572.615
	C-0732-B	CD4	Memory	BTH	HUU	73.2857
	C-0732-B	CD8	Memory	BTH	HUU	59.1743
	C-0732-B	CD4	Naive	BTH	HUU	179.628
	C-0732-B	CD8	Naive	BTH	HUU	1711.77
	C-0561-B	CD4	Memory	BTH	HEU	56.864
	C-0561-B	CD8	Memory	BTH	HEU	691.287
	C-0561-B	CD4	Naive	BTH	HEU	193.745
	C-0561-B	CD8	Naive	BTH	HEU	319.659
	C-0573-B	CD4	Memory	WK15	HEU	95.2883
	C-0573-B	CD8	Memory	WK15	HEU	337.69
	C-0573-B	CD4	Naive	WK15	HEU	324.295
	C-0573-B	CD8	Naive	WK15	HEU	432.198
	C-0732-B	CD4	Memory	WK36	HUU	284.754
	C-0732-B	CD8	Memory	WK36	HUU	225.687
	C-0732-B	CD4	Naive	WK36	HUU	615.434
	C-0732-B	CD8	Naive	WK36	HUU	589.049
	C-0561-B	CD4	Memory	WK4	HEU	287.25
	C-0561-B	CD8	Memory	WK4	HEU	80.2683
	C-0561-B	CD4	Naive	WK4	HEU	880.102
	C-0561-B	CD8	Naive	WK4	HEU	255.95
	C-0732-B	CD4	Memory	WK15	HUU	220.039
	C-0732-B	CD8	Memory	WK15	HUU	118.61
	C-0732-B	CD4	Naive	WK15	HUU	573.078
	C-0732-B	CD8	Naive	WK15	HUU	230.916
	C-0732-B	CD4	Memory	WK4	HUU	338.8
	C-0732-B	CD8	Memory	WK4	HUU	139.964
	C-0732-B	CD4	Naive	WK4	HUU	459.444
	C-0732-B	CD8	Naive	WK4	HUU	389.364
	C-0573-B	CD4	Memory	BTH	HEU	265.583
	C-0573-B	CD8	Memory	BTH	HEU	139.928
	C-0573-B	CD4	Naive	BTH	HEU	1023.16
	C-0573-B	CD8	Naive	BTH	HEU	425.934

## Sheet: Figure 4a
Figure 4a	anti-pertussis IgG titre (OD405nm)
	Sample	Visit	HIV	CV	OD
	C-0011	BTH	HEU	2.23154	0.3352
	C-0011	WK4	HEU	1.89649	0.63895
	C-0011	WK36	HEU	5.85693	0.60705
	C-0019	BTH	HEU	3.56073	0.0507
	C-0019	WK4	HEU	2.23154	0.3352
	C-0019	WK36	HEU	1.89649	0.63895
	C-0339	WK15	HUU	5.85693	0.60705
	C-0024	BTH	HEU	3.56073	0.0507
	C-0024	WK36	HEU	2.63354	1.7095
	C-0037	WK4	HEU	4.76701	0.40825
	C-0037	WK15	HEU	4.09236	0.36705
	C-0037	WK36	HEU	4.44387	0.4244
	C-0039	WK4	HEU	0.675042	0.07115
	C-0039	WK36	HEU	10.7208	0.6558
	C-0041	BTH	HEU	0.664663	0.3178
	C-0041	WK4	HEU	0.347351	0.23045
	C-0041	WK36	HEU	0.468133	0.4137
	C-0045	WK4	HEU	4.81727	0.02765
	C-0045	WK15	HEU	1.34127	0.71515
	C-0045	WK36	HEU	1.48924	0.44875
	C-0046	WK4	HEU	2.82082	0.2989
	C-0046	WK15	HEU	4.19294	0.7094
	C-0046	WK36	HEU	2.7278	0.87865
	C-0050	BTH	HEU	1.83387	0.27705
	C-0050	WK4	HEU	0.234141	0.12665
	C-0050	WK36	HEU	9.21687	0.09275
	C-0052	BTH	HEU	6.37096	0.14745
	C-0052	WK4	HEU	3.58985	0.09515
	C-0052	WK36	HEU	5.82805	0.10075
	C-0331	WK4	HUU	0.46173	0.15985
	C-0331	WK15	HUU	6.32855	0.6773
	C-0331	WK36	HUU	5.39675	0.6936
	C-0342	BTH	HUU	0.259298	0.3545
	C-0342	WK4	HUU	2.55273	0.1255
	C-0342	WK7	HUU	5.01377	0.1161
	C-0355	WK4	HUU	4.85776	0.3079
	C-0355	WK36	HUU	0.518027	0.3959
	C-0054	WK4	HEU	4.42807	0.00095
	C-0054	WK15	HEU	7.34048	0.8409
	C-0054	WK36	HEU	5.03147	0.44735
	C-0058	BTH	HEU	1.90437	0.1912
	C-0058	WK4	HEU	9.48665	0.11085
	C-0058	WK36	HEU	1.68436	0.4914
	C-0065	WK4	HEU	2.49049	0.1344
	C-0065	WK15	HEU	0.0674206	0.99865
	C-0065	WK36	HEU	6.67913	0.25475
	C-0077	BTH	HEU	1.67165	0.0979
	C-0077	WK4	HEU	10.8589	0.06055
	C-0077	WK36	HEU	0.25678	0.39045
	C-0079	BTH	HEU	5.62969	0.3455
	C-0079	WK4	HEU	8.57099	0.17425
	C-0079	WK36	HEU	9.88717	1.2293
	C-0094	BTH	HEU	6.02014	0.22235
	C-0094	WK4	HEU	2.75391	0.12445
	C-0094	WK36	HEU	2.11471	0.43135
	C-0099	BTH	HEU	2.86361	0.29555
	C-0099	WK4	HEU	2.50747	0.11905
	C-0099	WK36	HEU	0.801605	1.66115
	C-0104	BTH	HEU	0.90711	0.1915
	C-0104	WK4	HEU	1.73129	0.0928
	C-0104	WK36	HEU	4.923	0.38075
	C-0105	WK4	HEU	7.62685	0.12415
	C-0105	WK15	HEU	9.05165	1.0318
	C-0105	WK36	HEU	11.8332	0.58685
	C-0107	BTH	HEU	2.18615	0.13745
	C-0107	WK4	HEU	4.10944	0.04965
	C-0107	WK15	HEU	10.9108	0.55775
	C-0108	BTH	HEU	21.3216	0.06725
	C-0108	WK4	HEU	7.17023	0.04255
	C-0108	WK36	HEU	4.55603	0.5629
	C-0362	BTH	HUU	2.05053	1.03265
	C-0362	WK4	HUU	5.45083	0.7269
	C-0362	WK36	HUU	2.46103	0.11075
	C-0363	BTH	HUU	0.0665512	0.16235
	C-0363	WK4	HUU	6.51184	0.0921
	C-0363	WK36	HUU	4.30572	0.1617
	C-0371	BTH	HUU	1.29316	0.6771
	C-0371	WK4	HUU	4.31099	0.35335
	C-0371	WK36	HUU	0.703414	0.75405
	C-0109	BTH	HEU	2.5533	0.3066
	C-0109	WK4	HEU	5.17153	0.16265
	C-0109	WK36	HEU	5.12128	0.8841
	C-0114	BTH	HEU	4.38746	0.1637
	C-0114	WK4	HEU	1.72789	0.05575
	C-0114	WK36	HEU	11.5558	0.69465
	C-0124	BTH	HEU	0.760135	0.1447
	C-0124	WK4	HEU	4.70167	0.06365
	C-0124	WK36	HEU	7.07107	0.44535
	C-0130	BTH	HEU	6.81422	0.48895
	C-0130	WK4	HEU	2.78374	0.33545
	C-0130	WK36	HEU	93.9866	0.23765
	C-0138	BTH	HEU	5.6534	0.1132
	C-0138	WK4	HEU	4.35046	0.0615
	C-0138	WK36	HEU	7.5431	0.24745
	C-0151	BTH	HEU	0.783205	0.2834
	C-0151	WK4	HEU	11.6403	0.11215
	C-0151	WK36	HEU	13.0777	1.2162
	C-0157	BTH	HEU	2.62242	0.2109
	C-0157	WK4	HEU	4.56818	0.0964
	C-0157	WK36	HEU	102.878	0.34415
	C-0164	BTH	HEU	3.12501	1.0513
	C-0164	WK4	HEU	3.81656	0.7627
	C-0164	WK36	HEU	3.23662	0.2137
	C-0388	BTH	HUU	0.712045	0.2572
	C-0388	WK4	HUU	0.327448	0.1437
	C-0388	WK36	HUU	0.445692	0.1556
	C-0397	BTH	HUU	1.21915	0.04215
	C-0397	WK4	HUU	1.17229	0.0157
	C-0397	WK36	HUU	30.982	0.15065
	C-0402	WK4	HEU	2.76522	0.05675
	C-0402	WK7	HEU	0.817464	0.0445
	C-0402	WK15	HEU	9.3543	0.34545
	C-0403	WK1	HEU	5.32549	0.11665
	C-0403	WK4	HEU	1.0651	0.06885
	C-0403	WK15	HEU	2.29424	0.612
	C-0411	WK4	HEU	4.69448	0.23855
	C-0411	WK15	HEU	6.1633	1.006
	C-0411	WK36	HEU	5.00072	0.46405
	C-0415	WK4	HEU	5.96439	0.3062
	C-0415	WK15	HEU	2.35661	0.51945
	C-0415	WK36	HEU	5.15551	0.56655
	C-0421	BTH	HEU	0.0596927	0.305323
	C-0421	WK4	HEU	4.05159	0.307727
	C-0421	WK36	HEU	10.153	0.313498
	C-0430	BTH	HEU	8.47218	0.312176
	C-0430	WK4	HEU	3.01408	0.301852
	C-0430	WK36	HEU	19.4011	0.302026
	C-0506	BTH	HEU	2.69193	0.301937
	C-0506	WK4	HEU	2.04595	0.309388
	C-0506	WK36	HEU	18.873	0.320494
	C-0544	BTH	HEU	8.6712	0.307124
	C-0544	WK4	HEU	3.09849	0.312805
	C-0544	WK36	HEU	3.27516	0.323457
	C-0545	BTH	HEU	10.8228	0.32432
	C-0545	WK4	HEU	10.3013	0.285611
	C-0545	WK36	HEU	9.16423	0.263989
	C-0573	BTH	HEU	6.1676	0.261794
	C-0573	WK4	HEU	15.9474	0.262103
	C-0573	WK36	HEU	4.85029	0.27068
	C-0731	BTH	HUU	11.0383	0.276654
	C-0731	WK4	HUU	1.06157	0.256354
	C-0731	WK36	HUU	0.0233667	0.252563
	C-0732	BTH	HUU	2.55861	0.237368
	C-0732	WK4	HUU	1.67765	0.24499
	C-0732	WK36	HUU	5.05453	0.247928
	C-0418	BTH	HEU	11.9972	0.259381
	C-0418	WK4	HEU	3.2393	0.259921
	C-0418	WK15	HEU	6.51937	0.272083
	C-0420	BTH	HEU	4.29821	0.22962
	C-0420	WK4	HEU	6.8418	0.218663
	C-0420	WK36	HEU	2.88435	0.244133
	C-0561	WK4	HEU	1.7656	0.174225
	C-0561	WK36	HEU	4.91285	0.2997
	C-0011	WK15	HEU	0.610583	0.0969
	C-0019	WK15	HEU	74.4956	0.46745
	C-0050	WK15	HEU	4.52377	0.25345
	C-0052	WK15	HEU	2.50861	0.1528
	C-0058	WK15	HEU	0.825891	0.69415
	C-0077	WK15	HEU	5.15285	0.5841
	C-0079	WK15	HEU	8.27715	0.56505
	C-0094	WK15	HEU	1.97447	0.6231
	C-0099	WK15	HEU	2.63644	1.4098
	C-0104	WK15	HEU	3.90547	0.4488
	C-0108	WK15	HEU	1.4495	0.5842
	C-0362	WK15	HUU	6.23886	0.23
	C-0363	WK15	HUU	3.69735	0.4742
	C-0371	WK15	HUU	1.47546	0.2816
	C-0109	WK15	HEU	5.00762	0.4088
	C-0124	WK15	HEU	2.98009	0.6978
	C-0114	WK15	HEU	0.650786	0.7639
	C-0130	WK15	HEU	1.56635	0.7603
	C-0138	WK15	HEU	0.326684	0.66885
	C-0151	WK15	HEU	5.76932	0.99555
	C-0157	WK15	HEU	1.03392	1.1198
	C-0164	WK15	HEU	3.04483	0.51275
	C-0388	WK15	HUU	2.7319	0.27345
	C-0397	WK15	HUU	0.297619	0.0167
	C-0421	WK15	HEU	0.19618	0.43375
	C-0430	WK15	HEU	8.5798	0.3248
	C-0506	WK15	HEU	5.98239	0.2788
	C-0544	WK15	HEU	0.664499	0.30315
	C-0545	WK15	HEU	0.866739	1.1494
	C-0573	WK15	HEU	3.46466	0.20205
	C-0731	WK15	HUU	5.10909	0.3116
	C-0732	WK15	HUU	0.0527009	0.329

[truncated: 7 more sheets: Figure 4b, Figure s2d, Figure s5b, Figure s5c, Figure s6b, Figure s6c, Figure s7a]
